# Supplementary material for: Diaqua­[5,5′-dicarb­oxy-2,2′-(propane-1,3-di­yl)bis­(1H-imidazole-4-carboxyl­ato)]manganese(II)
Source: Acta Crystallogr Sect E Struct Rep Online. 2011 Apr 7;67(Pt 5):m560. doi: 10.1107/S1600536811012566 (PMC3089289; doi:10.1107/S1600536811012566)
Supplement: Supplementary file 1 [file e-67-0m560-sup1.cif]

##############################################################################
#                                                                            #
# This CIF contains the data in a paper accepted for publication in          #
# Acta Crystallographica Section E. It conforms to the requirements of       #
# Notes for Authors for Acta Crystallographica Section E, and has been       #
# peer reviewed under the auspices of the IUCr Commission on Journals.       #
#                                                                            #
# Full details of the Crystallographic Information File format               #
# are given in the paper "The Crystallographic Information File (CIF):       #
# a New Standard Archive File for Crystallography" by S. R. Hall, F. H.      #
# Allen and I. D. Brown [Acta Cryst. (1991), A47, 655-685].                  #
#                                                                            #
# The current version of the core CIF dictionary is obtainable from          #
# ftp://ftp.iucr.org/pub/cif_core.dic.                                       #
#                                                                            #
# Software is freely available for graphical display of the structure(s)     #
# in this CIF. For information consult the CIF software page                 #
# http://www.iucr.org/resources/cif/software.                                #
#                                                                            #
# This file may be used for bona fide research purposes within the           #
# scientific community so long as proper attribution is given to the journal # 
# article from which it was obtained.                                        #
#                                                                            #
##############################################################################
data_global
_audit_creation_method     'SHELXL-97'
_journal_date_recd_electronic     2011-03-30
_journal_date_accepted     2011-04-04
_journal_name_full     'Acta Crystallographica, Section E'
_journal_year     2011
_journal_volume     67
_journal_issue      5
_journal_page_first     m560
_journal_page_last     m560
_journal_paper_category     QM
_journal_coeditor_code     WM2475
_publ_contact_author_name     'Prof. Huai-xia Yang'
_publ_contact_author_address
;
 Pharmacy College
 Henan University of Traditional Chinese Medicine
 Zhengzhou
 450008
 People's Republic of China
;
_publ_contact_author_email     'yanghuaixia888@163.com'
_publ_contact_author_fax     '86 371 65962746'
_publ_contact_author_phone     '86 371 65962746'
_publ_section_title
;\
Diaqua[5,5'-dicarboxy-2,2'-(propane-1,3-diyl)bis(1<i>H</i>-imidazole-4-\
carboxylato)]manganese(II)
;
loop_
    _publ_author_name
    _publ_author_footnote
    _publ_author_address
    'Huai-Xia Yang' ?
;
 Pharmacy College
 Henan University of Traditional Chinese Medicine
 Zhengzhou 450008
 People's Republic of China
;
    'Xiaoli Zhou' ?
;
 Experiment Administrative Center
 Zhongzhou University
 Zhengzhou 450044
 People's Republic of China
;
    'Guanghua Jin' ?
;
 Department of Chemistry
 Zhengzhou University
 Zhengzhou 450052
 People's Republic of China
;
    'Xiang-Ru Meng' ?
;
 Department of Chemistry
 Zhengzhou University
 Zhengzhou 450052
 People's Republic of China
;
data_I
_audit_creation_method     SHELXL-97
_chemical_name_systematic
;
Diaqua[5,5'-dicarboxy-2,2'-(propane-1,3-diyl)bis(1<i>H</i>-imidazole-4-
carboxylato)]manganese(II)
;
_chemical_name_common     ?
_chemical_formula_moiety     'C13 H14 Mn N4 O10'
_chemical_formula_sum     'C13 H14 Mn N4 O10'
_chemical_formula_iupac     '[Mn (C13 H10 N4 O8) (H2 O)2]'
_chemical_formula_weight     441.22
_chemical_melting_point     ?
_symmetry_cell_setting     monoclinic
_symmetry_space_group_name_H-M     'C 2/c'
_symmetry_space_group_name_Hall     '-C 2yc'
loop_
    _symmetry_equiv_pos_as_xyz
    'x, y, z'
    '-x, y, -z+1/2'
    'x+1/2, y+1/2, z'
    '-x+1/2, y+1/2, -z+1/2'
    '-x, -y, -z'
    'x, -y, z-1/2'
    '-x+1/2, -y+1/2, -z'
    'x+1/2, -y+1/2, z-1/2'
_cell_length_a     15.620(3)
_cell_length_b     8.5310(17)
_cell_length_c     12.739(3)
_cell_angle_alpha     90.00
_cell_angle_beta     97.07(3)
_cell_angle_gamma     90.00
_cell_volume     1684.7(6)
_cell_formula_units_Z     4
_cell_measurement_reflns_used     2738
_cell_measurement_theta_min     2.6278
_cell_measurement_theta_max     27.9444
_cell_measurement_temperature     293(2)
_exptl_crystal_description     Prism
_exptl_crystal_colour     'Light Yellow'
_exptl_crystal_size_max     0.23
_exptl_crystal_size_mid     0.21
_exptl_crystal_size_min     0.18
_exptl_crystal_density_diffrn     1.740
_exptl_crystal_density_meas     ?
_exptl_crystal_density_method     'not measured'
_exptl_crystal_F_000     900
_exptl_absorpt_coefficient_mu     0.850
_exptl_absorpt_correction_type     multi-scan
_exptl_absorpt_process_details     '(CrystalClear; Rigaku/MSC, 2006)'
_exptl_absorpt_correction_T_min     0.8284
_exptl_absorpt_correction_T_max     0.8620
_exptl_special_details
;
;
_diffrn_ambient_temperature     293(2)
_diffrn_radiation_type     MoK\a
_diffrn_radiation_wavelength     0.71073
_diffrn_radiation_source     'fine-focus sealed tube'
_diffrn_radiation_monochromator     graphite
_diffrn_measurement_device_type     'Rigaku Saturn'
_diffrn_measurement_method     \w
_diffrn_detector_area_resol_mean     28.5714
_diffrn_reflns_number     3426
_diffrn_reflns_av_R_equivalents     0.0256
_diffrn_reflns_av_sigmaI/netI     0.0343
_diffrn_reflns_theta_min     2.63
_diffrn_reflns_theta_max     24.99
_diffrn_reflns_theta_full     24.99
_diffrn_measured_fraction_theta_max     0.980
_diffrn_measured_fraction_theta_full     0.980
_diffrn_reflns_limit_h_min     -17
_diffrn_reflns_limit_h_max     18
_diffrn_reflns_limit_k_min     -10
_diffrn_reflns_limit_k_max     8
_diffrn_reflns_limit_l_min     -15
_diffrn_reflns_limit_l_max     12
_diffrn_standards_number     0
_diffrn_standards_interval_count     .
_diffrn_standards_interval_time     .
_diffrn_standards_decay_%     ?
_refine_special_details
;
Refinement of <i>F</i>^2^ against ALL reflections. The weighted <i>R</i>-factor
<i>wR</i> and goodness of fit <i>S</i> are based on <i>F</i>^2^, conventional
<i>R</i>-factors <i>R</i> are based on <i>F</i>, with <i>F</i> set to zero for
negative <i>F</i>^2^. The threshold expression of <i>F</i>^2^ >
\s(<i>F</i>^2^) is used only for calculating <i>R</i>-factors(gt) <i>etc</i>.
and is not relevant to the choice of reflections for refinement.
<i>R</i>-factors based on <i>F</i>^2^ are statistically about twice as large
as those based on <i>F</i>, and <i>R</i>- factors based on ALL data will be
even larger.
;
_reflns_number_total     1464
_reflns_number_gt     1265
_reflns_threshold_expression     I>2\s(I)
_refine_ls_structure_factor_coef     Fsqd
_refine_ls_matrix_type     full
_refine_ls_R_factor_all     0.0447
_refine_ls_R_factor_gt     0.0371
_refine_ls_wR_factor_gt     0.0851
_refine_ls_wR_factor_ref     0.0895
_refine_ls_goodness_of_fit_ref     1.089
_refine_ls_restrained_S_all     1.089
_refine_ls_number_reflns     1464
_refine_ls_number_parameters     128
_refine_ls_number_restraints     0
_refine_ls_hydrogen_treatment     constr
_refine_ls_weighting_scheme     calc
_refine_ls_weighting_details
         'calc w=1/[\s^2^(Fo^2^)+(0.0405P)^2^+1.7694P] where P=(Fo^2^+2Fc^2^)/3'
_atom_sites_solution_hydrogens     geom
_atom_sites_solution_primary     direct
_atom_sites_solution_secondary     difmap
_refine_ls_shift/su_max     0.000
_refine_ls_shift/su_mean     0.000
_refine_diff_density_max     0.465
_refine_diff_density_min     -0.451
_refine_ls_extinction_method     none
_refine_ls_extinction_coef     ?
loop_
    _atom_type_symbol
    _atom_type_description
    _atom_type_scat_dispersion_real
    _atom_type_scat_dispersion_imag
    _atom_type_scat_source
    'C' 'C' 0.0033 0.0016
                         'International Tables Vol C Tables 4.2.6.8 and 6.1.1.4'
    'H' 'H' 0.0000 0.0000
                         'International Tables Vol C Tables 4.2.6.8 and 6.1.1.4'
    'N' 'N' 0.0061 0.0033
                         'International Tables Vol C Tables 4.2.6.8 and 6.1.1.4'
    'O' 'O' 0.0106 0.0060
                         'International Tables Vol C Tables 4.2.6.8 and 6.1.1.4'
    'Mn' 'Mn' 0.3368 0.7283
                         'International Tables Vol C Tables 4.2.6.8 and 6.1.1.4'
_computing_data_collection     'CrystalClear (Rigaku/MSC, 2006)'
_computing_cell_refinement     'CrystalClear (Rigaku/MSC, 2006)'
_computing_data_reduction     'CrystalClear (Rigaku/MSC, 2006)'
_computing_structure_solution     'SHELXS97 (Sheldrick, 2008)'
_computing_structure_refinement     'SHELXL97 (Sheldrick, 2008)'
_computing_molecular_graphics     'XP in SHELXTL (Sheldrick, 2008)'
_computing_publication_material     'SHELXL97 (Sheldrick, 2008)'
loop_
    _atom_site_type_symbol
    _atom_site_label
    _atom_site_fract_x
    _atom_site_fract_y
    _atom_site_fract_z
    _atom_site_U_iso_or_equiv
    _atom_site_adp_type
    _atom_site_calc_flag
    _atom_site_refinement_flags
    _atom_site_occupancy
    _atom_site_symmetry_multiplicity
    _atom_site_disorder_assembly
    _atom_site_disorder_group
    Mn Mn1 0.0000 0.22580(7) 0.2500 0.0249(2) Uani d S 1 2 . .
    N N1 0.08997(14) 0.4109(3) 0.32272(18) 0.0273(5) Uani d . 1 1 . .
    N N2 0.16454(14) 0.5985(3) 0.40995(19) 0.0308(6) Uani d . 1 1 . .
    H H2A 0.1767 0.6876 0.4397 0.037 Uiso calc R 1 1 . .
    O O1 0.13833(12) 0.1209(2) 0.26815(16) 0.0336(5) Uani d . 1 1 . .
    O O2 0.27378(12) 0.1518(2) 0.34234(17) 0.0382(5) Uani d . 1 1 . .
    O O3 0.35729(12) 0.3642(2) 0.44866(16) 0.0336(5) Uani d . 1 1 . .
    H H3 0.3281 0.2937 0.4133 0.040 Uiso d R 1 1 . .
    O O4 0.34141(12) 0.6152(2) 0.48617(17) 0.0370(5) Uani d . 1 1 . .
    O O5 0.00284(13) 0.1299(3) 0.09807(16) 0.0466(6) Uani d . 1 1 . .
    H H1W -0.0390 0.1314 0.0487 0.056 Uiso d R 1 1 . .
    H H2W 0.0460 0.1216 0.0637 0.056 Uiso d R 1 1 . .
    C C1 0.19523(18) 0.2024(3) 0.3170(2) 0.0278(6) Uani d . 1 1 . .
    C C2 0.17401(16) 0.3615(3) 0.3491(2) 0.0242(6) Uani d . 1 1 . .
    C C3 0.22101(16) 0.4777(3) 0.4038(2) 0.0258(6) Uani d . 1 1 . .
    C C4 0.31248(17) 0.4881(3) 0.4495(2) 0.0269(6) Uani d . 1 1 . .
    C C5 0.08645(17) 0.5546(3) 0.3616(2) 0.0297(7) Uani d . 1 1 . .
    C C6 0.00932(19) 0.6586(4) 0.3507(3) 0.0462(9) Uani d . 1 1 . .
    H H6A 0.0130 0.7285 0.4111 0.055 Uiso calc R 1 1 . .
    H H6B -0.0420 0.5947 0.3516 0.055 Uiso calc R 1 1 . .
    C C7 0.0000 0.7559(5) 0.2500 0.0562(15) Uani d S 1 2 . .
    H H7A -0.0509 0.8214 0.2480 0.067 Uiso d R 1 1 . .
loop_
    _atom_site_aniso_label
    _atom_site_aniso_U_11
    _atom_site_aniso_U_22
    _atom_site_aniso_U_33
    _atom_site_aniso_U_12
    _atom_site_aniso_U_13
    _atom_site_aniso_U_23
    Mn1 0.0183(3) 0.0268(3) 0.0276(3) 0.000 -0.0048(2) 0.000
    N1 0.0177(11) 0.0278(12) 0.0344(13) 0.0007(9) -0.0048(10) -0.0048(10)
    N2 0.0222(12) 0.0279(12) 0.0396(14) -0.0003(10) -0.0068(11) -0.0085(10)
    O1 0.0237(11) 0.0333(11) 0.0416(12) 0.0003(9) -0.0051(9) -0.0114(9)
    O2 0.0227(11) 0.0373(12) 0.0515(13) 0.0084(9) -0.0078(10) -0.0074(10)
    O3 0.0208(10) 0.0361(12) 0.0408(11) -0.0011(9) -0.0094(9) -0.0059(9)
    O4 0.0236(10) 0.0357(12) 0.0490(13) -0.0055(9) -0.0062(10) -0.0099(10)
    O5 0.0241(11) 0.0804(17) 0.0328(12) 0.0111(11) -0.0070(10) -0.0179(11)
    C1 0.0238(15) 0.0319(15) 0.0268(14) 0.0015(12) -0.0008(12) -0.0008(12)
    C2 0.0174(13) 0.0281(14) 0.0262(14) 0.0001(11) -0.0008(12) 0.0002(11)
    C3 0.0191(14) 0.0291(14) 0.0278(14) -0.0010(11) -0.0028(11) -0.0012(12)
    C4 0.0206(14) 0.0331(16) 0.0261(14) -0.0018(12) -0.0002(12) 0.0023(12)
    C5 0.0189(14) 0.0298(15) 0.0381(16) 0.0004(12) -0.0054(13) -0.0094(13)
    C6 0.0235(16) 0.0419(18) 0.069(2) 0.0065(14) -0.0091(16) -0.0271(17)
    C7 0.029(2) 0.023(2) 0.109(5) 0.000 -0.020(3) 0.000
_geom_special_details
;
All e.s.d.'s (except the e.s.d. in the dihedral angle between two l.s. planes)
are estimated using the full covariance matrix. The cell e.s.d.'s are taken
into account individually in the estimation of e.s.d.'s in distances, angles
and torsion angles; correlations between e.s.d.'s in cell parameters are only
used when they are defined by crystal symmetry. An approximate (isotropic)
treatment of cell e.s.d.'s is used for estimating e.s.d.'s involving l.s.
planes.
;
loop_
    _geom_bond_atom_site_label_1
    _geom_bond_atom_site_label_2
    _geom_bond_site_symmetry_2
    _geom_bond_distance
    _geom_bond_publ_flag
    Mn1 O5 . 2.107(2) y
    Mn1 O5 2 2.107(2) ?
    Mn1 N1 . 2.237(2) y
    Mn1 N1 2 2.237(2) ?
    Mn1 O1 . 2.3236(19) y
    Mn1 O1 2 2.3236(19) ?
    N1 C5 . 1.326(3) ?
    N1 C2 . 1.380(3) ?
    N2 C5 . 1.350(3) ?
    N2 C3 . 1.365(3) ?
    N2 H2A . 0.8600 ?
    O1 C1 . 1.235(3) ?
    O2 C1 . 1.303(3) ?
    O3 C4 . 1.269(3) ?
    O3 H3 . 0.8500 ?
    O4 C4 . 1.243(3) ?
    O5 H1W . 0.8501 ?
    O5 H2W . 0.8500 ?
    C1 C2 . 1.467(4) ?
    C2 C3 . 1.371(4) ?
    C3 C4 . 1.478(4) ?
    C5 C6 . 1.489(4) ?
    C6 C7 . 1.520(4) ?
    C6 H6A . 0.9700 ?
    C6 H6B . 0.9700 ?
    C7 C6 2 1.520(4) ?
    C7 H7A . 0.9700 ?
loop_
    _geom_angle_atom_site_label_1
    _geom_angle_atom_site_label_2
    _geom_angle_atom_site_label_3
    _geom_angle_site_symmetry_1
    _geom_angle_site_symmetry_3
    _geom_angle
    _geom_angle_publ_flag
    O5 Mn1 O5 . 2 134.29(13) ?
    O5 Mn1 N1 . . 124.84(9) ?
    O5 Mn1 N1 2 . 88.68(8) ?
    O5 Mn1 N1 . 2 88.68(8) ?
    O5 Mn1 N1 2 2 124.84(9) ?
    N1 Mn1 N1 . 2 90.22(11) ?
    O5 Mn1 O1 . . 79.48(8) ?
    O5 Mn1 O1 2 . 83.31(8) ?
    N1 Mn1 O1 . . 72.64(7) ?
    N1 Mn1 O1 2 . 147.34(8) ?
    O5 Mn1 O1 . 2 83.31(8) ?
    O5 Mn1 O1 2 2 79.48(8) ?
    N1 Mn1 O1 . 2 147.34(8) ?
    N1 Mn1 O1 2 2 72.64(7) ?
    O1 Mn1 O1 . 2 134.71(10) ?
    C5 N1 C2 . . 105.8(2) ?
    C5 N1 Mn1 . . 138.97(18) ?
    C2 N1 Mn1 . . 114.56(17) ?
    C5 N2 C3 . . 108.6(2) ?
    C5 N2 H2A . . 125.7 ?
    C3 N2 H2A . . 125.7 ?
    C1 O1 Mn1 . . 115.86(17) ?
    C4 O3 H3 . . 109.4 ?
    Mn1 O5 H1W . . 124.9 ?
    Mn1 O5 H2W . . 127.8 ?
    H1W O5 H2W . . 101.9 ?
    O1 C1 O2 . . 122.4(3) ?
    O1 C1 C2 . . 119.2(2) ?
    O2 C1 C2 . . 118.4(2) ?
    C3 C2 N1 . . 109.7(2) ?
    C3 C2 C1 . . 133.2(2) ?
    N1 C2 C1 . . 117.1(2) ?
    N2 C3 C2 . . 105.4(2) ?
    N2 C3 C4 . . 122.2(2) ?
    C2 C3 C4 . . 132.4(2) ?
    O4 C4 O3 . . 123.7(2) ?
    O4 C4 C3 . . 119.3(2) ?
    O3 C4 C3 . . 117.0(2) ?
    N1 C5 N2 . . 110.5(2) ?
    N1 C5 C6 . . 125.9(2) ?
    N2 C5 C6 . . 123.5(2) ?
    C5 C6 C7 . . 113.4(3) ?
    C5 C6 H6A . . 108.9 ?
    C7 C6 H6A . . 108.9 ?
    C5 C6 H6B . . 108.9 ?
    C7 C6 H6B . . 108.9 ?
    H6A C6 H6B . . 107.7 ?
    C6 C7 C6 2 . 113.7(3) ?
    C6 C7 H7A 2 . 107.4 ?
    C6 C7 H7A . . 109.3 ?
loop_
    _geom_torsion_atom_site_label_1
    _geom_torsion_atom_site_label_2
    _geom_torsion_atom_site_label_3
    _geom_torsion_atom_site_label_4
    _geom_torsion_site_symmetry_1
    _geom_torsion_site_symmetry_2
    _geom_torsion_site_symmetry_3
    _geom_torsion_site_symmetry_4
    _geom_torsion
    _geom_torsion_publ_flag
    O5 Mn1 N1 C5 . . . . 121.0(3) ?
    O5 Mn1 N1 C5 2 . . . -92.4(3) ?
    N1 Mn1 N1 C5 2 . . . 32.5(3) ?
    O1 Mn1 N1 C5 . . . . -175.8(3) ?
    O1 Mn1 N1 C5 2 . . . -24.3(4) ?
    O5 Mn1 N1 C2 . . . . -69.7(2) ?
    O5 Mn1 N1 C2 2 . . . 76.92(19) ?
    N1 Mn1 N1 C2 2 . . . -158.2(2) ?
    O1 Mn1 N1 C2 . . . . -6.49(17) ?
    O1 Mn1 N1 C2 2 . . . 144.92(17) ?
    O5 Mn1 O1 C1 . . . . 138.8(2) ?
    O5 Mn1 O1 C1 2 . . . -83.7(2) ?
    N1 Mn1 O1 C1 . . . . 7.01(19) ?
    N1 Mn1 O1 C1 2 . . . 68.3(3) ?
    O1 Mn1 O1 C1 2 . . . -151.7(2) ?
    Mn1 O1 C1 O2 . . . . 172.9(2) ?
    Mn1 O1 C1 C2 . . . . -6.3(3) ?
    C5 N1 C2 C3 . . . . -0.4(3) ?
    Mn1 N1 C2 C3 . . . . -173.07(18) ?
    C5 N1 C2 C1 . . . . 178.7(2) ?
    Mn1 N1 C2 C1 . . . . 6.0(3) ?
    O1 C1 C2 C3 . . . . 179.1(3) ?
    O2 C1 C2 C3 . . . . -0.1(5) ?
    O1 C1 C2 N1 . . . . 0.3(4) ?
    O2 C1 C2 N1 . . . . -178.9(2) ?
    C5 N2 C3 C2 . . . . 0.6(3) ?
    C5 N2 C3 C4 . . . . -179.9(2) ?
    N1 C2 C3 N2 . . . . -0.2(3) ?
    C1 C2 C3 N2 . . . . -179.0(3) ?
    N1 C2 C3 C4 . . . . -179.5(3) ?
    C1 C2 C3 C4 . . . . 1.6(5) ?
    N2 C3 C4 O4 . . . . -6.9(4) ?
    C2 C3 C4 O4 . . . . 172.4(3) ?
    N2 C3 C4 O3 . . . . 173.2(3) ?
    C2 C3 C4 O3 . . . . -7.5(4) ?
    C2 N1 C5 N2 . . . . 0.8(3) ?
    Mn1 N1 C5 N2 . . . . 170.6(2) ?
    C2 N1 C5 C6 . . . . 178.2(3) ?
    Mn1 N1 C5 C6 . . . . -11.9(5) ?
    C3 N2 C5 N1 . . . . -0.9(3) ?
    C3 N2 C5 C6 . . . . -178.5(3) ?
    N1 C5 C6 C7 . . . . -87.0(4) ?
    N2 C5 C6 C7 . . . . 90.1(4) ?
    C5 C6 C7 C6 . . . 2 60.5(2) ?
loop_
    _geom_hbond_atom_site_label_D
    _geom_hbond_atom_site_label_H
    _geom_hbond_atom_site_label_A
    _geom_hbond_site_symmetry_A
    _geom_hbond_distance_DH
    _geom_hbond_distance_HA
    _geom_hbond_distance_DA
    _geom_hbond_angle_DHA
    O5 H2W O4 4_545 0.85 1.94 2.780(3) 168
    O5 H1W O3 8_455 0.85 1.93 2.780(3) 174
    N2 H2A O4 7_566 0.86 1.97 2.785(3) 159
    O3 H3 O2 . 0.85 1.68 2.527(3) 178
