# Supplementary material for: Diaqua­[5,5′-dicarb­oxy-2,2′-(propane-1,3-di­yl)bis­(1H-imidazole-4-carboxyl­ato)]manganese(II)
Source: Acta Crystallogr Sect E Struct Rep Online. 2011 Apr 7;67(Pt 5):m560. doi: 10.1107/S1600536811012566 (PMC3089289; doi:10.1107/S1600536811012566)
Supplement: Supplementary file 2 [file e-67-0m560-Isup2.hkl]

# 
# h,k,l, Fc-squared, Fo-squared, sigma(Fo-squared) and status flag 
# 
data_I
_shelx_title ' c2c in C2/c' 
_shelx_refln_list_code          4 
_shelx_F_calc_maximum      247.58 
_exptl_crystal_F_000       900.00 
_reflns_d_resolution_high  0.8413 
 
loop_ 
 _symmetry_equiv_pos_as_xyz 
 'x, y, z' 
 '-x, y, -z+1/2' 
 'x+1/2, y+1/2, z' 
 '-x+1/2, y+1/2, -z+1/2' 
 '-x, -y, -z' 
 'x, -y, z-1/2' 
 '-x+1/2, -y+1/2, -z' 
 'x+1/2, -y+1/2, z-1/2' 
 
_cell_length_a    15.6201 
_cell_length_b     8.5310 
_cell_length_c    12.7394 
_cell_angle_alpha  90.000 
_cell_angle_beta   97.073 
_cell_angle_gamma  90.000 
 
_shelx_F_squared_multiplier     1.000 
 
loop_ 
 _refln_index_h 
 _refln_index_k 
 _refln_index_l 
 _refln_F_squared_calc 
 _refln_F_squared_meas 
 _refln_F_squared_sigma 
 _refln_observed_status 
   2   0   0      636.79      459.89     10.08 o 
   4   0   0     3847.02     3659.65     75.70 o 
   6   0   0    60737.43    62410.16    466.88 o 
  10   0   0     5248.19     5207.25    144.52 o 
  12   0   0    12535.14    12711.22    244.17 o 
  14   0   0     7354.74     7047.40    110.47 o 
  16   0   0      214.95      233.03     98.40 o 
  18   0   0      905.43      857.97     51.44 o 
   1   1   0      262.76      239.34      8.21 o 
   3   1   0      227.52      240.64      7.47 o 
   5   1   0     1778.05     1537.79     23.46 o 
   7   1   0    19201.27    20482.94    196.76 o 
   9   1   0      641.64      639.71     75.54 o 
  11   1   0      230.88      252.78     50.06 o 
  13   1   0      263.51      213.55     63.72 o 
  15   1   0     2891.16     2551.92     76.53 o 
  17   1   0        2.79       32.11     17.91 o 
   0   2   0     2798.18     2703.43     23.04 o 
   2   2   0    13792.39    13932.57    116.90 o 
   4   2   0    16479.97    17531.58    134.82 o 
   6   2   0    12903.11    13588.03    168.47 o 
   8   2   0     7151.51     6981.89    104.28 o 
  10   2   0     2332.74     2436.31     63.35 o 
  12   2   0      928.37      949.42     45.45 o 
  14   2   0     1494.39     1462.72     84.70 o 
  16   2   0     2098.77     2261.20    108.11 o 
  18   2   0      737.13      823.04     38.24 o 
   1   3   0     7613.61     7345.46     37.24 o 
   3   3   0       47.55       40.07      6.42 o 
   5   3   0      102.71      202.20     15.88 o 
   7   3   0     5762.76     5616.13     63.04 o 
   9   3   0      548.91      601.28     33.77 o 
  11   3   0       84.34       34.30     25.67 o 
  13   3   0     1039.12      999.77     49.97 o 
  15   3   0     1427.64     1412.73     89.54 o 
  17   3   0      294.02      439.76     39.25 o 
   0   4   0    14604.76    16222.45    303.57 o 
   2   4   0     2274.07     2169.52     35.44 o 
   4   4   0    12710.77    13425.50    119.81 o 
   6   4   0      880.34     1153.46     75.86 o 
   8   4   0      114.67      120.73     28.81 o 
  10   4   0     6615.84     7054.78    119.31 o 
  12   4   0       95.84      145.99     29.31 o 
  14   4   0        3.29       20.19     19.73 o 
  16   4   0     1188.61     1136.91    157.12 o 
   1   5   0      987.42     1074.14     40.34 o 
   3   5   0      547.21      616.12     26.46 o 
   5   5   0     1085.71      973.90     54.62 o 
   7   5   0      384.51      390.09     24.95 o 
   9   5   0       48.97       34.65     30.77 o 
  11   5   0     5238.87     4999.28    128.39 o 
  13   5   0       53.82       32.49     15.08 o 
  15   5   0       24.66       36.86     24.26 o 
   0   6   0      198.31      199.61     46.85 o 
   2   6   0     3654.18     3667.21     60.53 o 
   4   6   0      258.13      304.26     24.91 o 
   6   6   0      159.77      181.87     19.18 o 
   8   6   0      377.76      397.01     30.53 o 
  10   6   0      148.56      203.67     21.20 o 
  12   6   0     1511.97     1401.48     70.62 o 
  14   6   0      103.13       94.13     42.48 o 
   1   7   0       36.71       18.46     12.35 o 
   3   7   0     1855.10     1980.93     64.16 o 
   5   7   0     4234.28     4094.01    164.40 o 
   7   7   0        8.12       18.27     10.69 o 
   9   7   0     1533.53     1669.00     42.91 o 
  11   7   0      220.46      211.70     39.45 o 
  13   7   0      171.70      155.35     50.55 o 
   0   8   0     2941.16     2812.24    177.11 o 
   2   8   0       12.88       34.63     14.17 o 
   4   8   0        2.22        1.53     12.22 o 
   6   8   0     2364.74     2433.28     94.79 o 
   8   8   0      582.39      602.59     32.97 o 
  10   8   0      115.80       69.76     26.81 o 
   1   9   0     1947.99     2074.00     94.07 o 
   3   9   0      154.09      204.61     53.63 o 
   5   9   0      927.88      937.76     31.96 o 
   7   9   0      694.96      719.85     70.96 o 
   0  10   0        0.13       28.74     43.31 o 
   2  10   0      135.12      115.85     31.35 o 
 -17   1   1      521.38      536.41     46.83 o 
 -15   1   1     1479.76     1515.20     46.78 o 
 -13   1   1       55.13       85.64     31.81 o 
 -11   1   1     5404.25     5479.11    123.80 o 
  -9   1   1     1009.87      829.77     48.45 o 
  -7   1   1     1969.19     1874.10     34.11 o 
  -5   1   1     3537.61     3447.48     33.73 o 
  -3   1   1       85.28      127.05     15.17 o 
  -1   1   1    20945.09    20402.11     93.73 o 
   1   1   1     2313.31     2401.85     17.98 o 
   3   1   1     1804.43     1736.88     18.10 o 
   5   1   1     1886.76     1523.34     19.65 o 
   7   1   1    10115.08    10234.65     93.00 o 
   9   1   1     1540.10     1537.47     67.76 o 
  11   1   1     2657.90     2708.83     60.08 o 
  13   1   1     1669.17     1710.46     44.74 o 
  15   1   1     2295.77     2142.66    122.24 o 
  17   1   1      148.69      163.06     22.98 o 
 -18   2   1      103.08       69.14     42.27 o 
 -16   2   1     1341.94     1318.66     70.86 o 
 -14   2   1      519.78      475.65     62.16 o 
 -12   2   1      114.13      124.76     23.12 o 
 -10   2   1      275.39      251.09     28.36 o 
  -8   2   1     9086.92     9963.61    156.29 o 
  -6   2   1     1005.32      898.74     24.17 o 
  -4   2   1     6156.32     6847.68     44.89 o 
  -2   2   1     2108.98     1593.29     21.99 o 
   0   2   1    23327.80    23772.24    104.79 o 
   2   2   1       50.37       70.69      8.98 o 
   4   2   1     4984.48     4467.24     30.49 o 
   6   2   1    10434.43    11670.27    124.32 o 
   8   2   1     1707.95     1717.82     32.22 o 
  10   2   1      154.60      154.08     38.84 o 
  12   2   1       66.57       55.76     25.73 o 
  14   2   1     3301.76     3191.71    130.88 o 
  16   2   1       15.91       10.80     18.80 o 
 -17   3   1      127.56      154.38     25.64 o 
 -15   3   1      508.81      430.23    108.13 o 
 -13   3   1     1267.26     1228.03     52.90 o 
 -11   3   1      158.36      196.21     30.77 o 
  -9   3   1      425.16      289.73     60.60 o 
  -7   3   1     2401.01     2527.77     70.02 o 
  -5   3   1     1398.28     1275.33     25.12 o 
  -3   3   1     2654.30     2703.00     22.16 o 
  -1   3   1      964.06      858.11     12.52 o 
   1   3   1       60.36       43.54      6.93 o 
   3   3   1     1411.74     1486.73     23.01 o 
   5   3   1     9866.97    10005.32    155.74 o 
   7   3   1      130.10      138.23     14.13 o 
   9   3   1      827.75      785.57     26.24 o 
  11   3   1     2766.48     2701.26    112.40 o 
  13   3   1       22.60       52.17     20.36 o 
  15   3   1      213.71      287.14     28.84 o 
  17   3   1      840.88      767.80    147.33 o 
 -16   4   1      476.41      555.03     36.00 o 
 -14   4   1      294.57      276.34     83.26 o 
 -12   4   1       61.71       72.64     21.57 o 
 -10   4   1     3629.96     3856.88     84.18 o 
  -8   4   1     1125.71     1144.42     35.26 o 
  -6   4   1      337.25      330.21     51.30 o 
  -4   4   1     5119.65     5237.07     79.60 o 
  -2   4   1      387.56      229.69     33.55 o 
   0   4   1     5225.40     5486.02     48.07 o 
   2   4   1      251.46      261.33     13.25 o 
   4   4   1     5047.82     4932.96     95.76 o 
   6   4   1      630.17      635.40     29.73 o 
   8   4   1      754.19      804.03     30.86 o 
  10   4   1     1345.79     1318.79     72.57 o 
  12   4   1      179.29      251.35     25.22 o 
  14   4   1      839.03      732.88     51.29 o 
  16   4   1       31.55       34.88     40.19 o 
 -15   5   1       68.40       98.45     36.44 o 
 -13   5   1     1055.03     1082.84     69.53 o 
 -11   5   1      146.64      137.98     48.89 o 
  -9   5   1     1848.37     1611.56     45.87 o 
  -7   5   1      340.33      376.96     22.97 o 
  -5   5   1     3045.68     3085.96     60.56 o 
  -3   5   1      960.54      908.18     27.28 o 
  -1   5   1        2.92        7.59      9.73 o 
   1   5   1     1455.53     1412.06     32.54 o 
   3   5   1     2568.73     2685.86     61.66 o 
   5   5   1     1221.11     1125.93     28.77 o 
   7   5   1       97.91       55.54     13.65 o 
   9   5   1     3022.29     3175.88     70.18 o 
  11   5   1      116.58      110.10     25.75 o 
  13   5   1      297.81      345.44     36.08 o 
  15   5   1      159.99      213.87     42.69 o 
 -14   6   1       83.91       89.49     26.76 o 
 -12   6   1     1729.83     1683.51     84.89 o 
 -10   6   1      247.73      308.53     30.36 o 
  -8   6   1       75.36       84.25     27.66 o 
  -6   6   1     1157.85     1114.20     45.01 o 
  -4   6   1      215.37      206.26     24.56 o 
  -2   6   1     2120.58     2020.54     52.07 o 
   0   6   1      360.39      378.46     27.57 o 
   2   6   1      477.57      442.03     40.56 o 
   4   6   1      731.70      641.45     48.78 o 
   6   6   1       33.66       44.40     12.66 o 
   8   6   1        4.49       28.49     10.94 o 
  10   6   1     3675.52     3704.87     83.25 o 
  12   6   1      108.48      170.66     42.27 o 
  14   6   1       20.77       10.20     19.99 o 
 -13   7   1      298.10      290.68     47.33 o 
 -11   7   1      456.47      486.90     32.41 o 
  -9   7   1      328.59      342.50     54.40 o 
  -7   7   1        3.32       17.62     12.28 o 
  -5   7   1      184.19      209.84     22.38 o 
  -3   7   1     1186.53     1176.11     64.56 o 
  -1   7   1      108.79      143.42     20.86 o 
   1   7   1     3606.40     3649.46     66.51 o 
   3   7   1       22.26       12.56     13.62 o 
   5   7   1      243.35      248.77     26.19 o 
   7   7   1     1140.39     1258.18     47.34 o 
   9   7   1      409.99      497.64     45.61 o 
  11   7   1       37.04       35.73     22.87 o 
  13   7   1      208.48      260.49     44.80 o 
 -10   8   1      227.30      290.34     32.26 o 
  -8   8   1       31.65       29.78     18.53 o 
  -6   8   1     3297.75     3202.32    126.63 o 
  -4   8   1        4.23       50.99     17.14 o 
  -2   8   1       44.32       46.99     14.68 o 
   0   8   1      649.09      702.42     56.91 o 
   2   8   1      163.64      164.61     34.86 o 
   4   8   1      991.28      925.20     60.32 o 
   6   8   1      903.36     1024.50     54.67 o 
   8   8   1      227.20      240.70     40.27 o 
  10   8   1       21.88       24.50     17.78 o 
  -7   9   1      315.03      294.99     46.65 o 
  -5   9   1       15.41       37.25     15.61 o 
  -3   9   1      135.79      141.58     28.11 o 
  -1   9   1      336.32      363.66     79.98 o 
   1   9   1      438.26      460.86     40.13 o 
   3   9   1       32.34       49.16     15.04 o 
   5   9   1      214.30      192.08     41.52 o 
   7   9   1       53.64       34.16     19.52 o 
  -2  10   1      487.60      543.40     63.71 o 
   0  10   1      291.37      335.29     32.80 o 
   2  10   1      510.91      549.13     50.60 o 
 -18   0   2       50.27       22.80     20.30 o 
 -16   0   2     1589.31     1453.34    113.39 o 
 -14   0   2     4093.44     4108.97    153.89 o 
 -12   0   2     3646.97     3596.17    111.10 o 
 -10   0   2     1462.90     1347.13     58.62 o 
  -8   0   2     4169.53     4059.20     87.88 o 
  -6   0   2       13.21       22.22     14.39 o 
  -4   0   2    13518.20    13567.38    105.19 o 
  -2   0   2    61295.98    57560.27    444.70 o 
   0   0   2     6237.32     6704.89     48.56 o 
   2   0   2      937.40      827.64     13.45 o 
   4   0   2    10054.53     9768.07     71.23 o 
   6   0   2      321.06      373.76     31.13 o 
   8   0   2     9128.76     8769.18    101.60 o 
  10   0   2    19589.00    19884.19    137.34 o 
  12   0   2       34.79       89.02     29.26 o 
  14   0   2      209.02      267.39     92.25 o 
  16   0   2     1295.01     1269.87     93.71 o 
 -17   1   2       82.99       57.21     30.34 o 
 -15   1   2       57.93       36.18     19.11 o 
 -13   1   2     1423.58     1216.11     51.79 o 
 -11   1   2       35.71       52.00     20.09 o 
  -9   1   2     2464.77     2387.73     65.18 o 
  -7   1   2      351.49      280.60     18.19 o 
  -5   1   2      933.71      915.13     15.97 o 
  -3   1   2      490.37      470.87     11.53 o 
  -1   1   2    33246.03    31486.29    106.33 o 
   1   1   2     5348.06     5056.52     27.05 o 
   3   1   2     9105.83     9583.64     56.70 o 
   5   1   2     1908.63     1799.28     17.29 o 
   7   1   2     1002.07     1025.50     37.84 o 
   9   1   2       88.97      127.95     22.24 o 
  11   1   2     1188.58     1247.62     38.15 o 
  13   1   2      602.76      643.52     50.08 o 
  15   1   2     1194.59     1312.56     53.62 o 
  17   1   2        7.28       15.04     11.13 o 
 -18   2   2     1150.59     1362.61    123.80 o 
 -16   2   2     1425.08     1338.29     84.23 o 
 -14   2   2       11.33       26.42     19.57 o 
 -12   2   2     3879.08     3840.96    298.67 o 
 -10   2   2     2494.89     2497.58     61.66 o 
  -8   2   2     5783.84     5951.32     82.83 o 
  -6   2   2    11417.81    11127.86    105.72 o 
  -4   2   2     6928.29     7104.59     49.02 o 
  -2   2   2       30.01       15.43      6.65 o 
   0   2   2    21902.10    21983.98    106.13 o 
   2   2   2     4903.75     4737.58     28.85 o 
   4   2   2    16799.00    16606.58     81.13 o 
   6   2   2     8215.96     8476.02    131.27 o 
   8   2   2       23.01       11.94      8.01 o 
  10   2   2     5494.03     5373.26     67.76 o 
  12   2   2      132.05      133.77     25.57 o 
  14   2   2     3911.78     3719.98     71.01 o 
  16   2   2     1204.46     1319.64     39.98 o 
 -17   3   2        0.54        0.00     15.45 o 
 -15   3   2      785.61      702.17     60.36 o 
 -13   3   2     1657.24     1533.23     67.73 o 
 -11   3   2     2331.97     2311.04    107.61 o 
  -9   3   2      357.91      451.81     52.89 o 
  -7   3   2      973.02     1072.48     54.46 o 
  -5   3   2     5606.93     5613.49     79.39 o 
  -3   3   2     1467.34     1607.77     21.83 o 
  -1   3   2     2724.17     3031.03     20.90 o 
   1   3   2     1003.98     1074.85     13.47 o 
   3   3   2     6630.51     7253.18    101.40 o 
   5   3   2     1697.42     1814.03     24.15 o 
   7   3   2     1737.53     1839.14     34.95 o 
   9   3   2     1937.98     1968.54     34.88 o 
  11   3   2      227.82      192.60     26.25 o 
  13   3   2       56.00       63.48     15.78 o 
  15   3   2      630.97      694.08    102.14 o 
  17   3   2      306.83      258.22     57.27 o 
 -16   4   2      380.97      354.60     72.55 o 
 -14   4   2      998.82     1029.82    121.30 o 
 -12   4   2      189.04      248.90     61.28 o 
 -10   4   2     3805.77     3798.62     93.03 o 
  -8   4   2      282.14      282.18     30.62 o 
  -6   4   2    10038.11    10148.16    232.29 o 
  -4   4   2     2064.20     1835.41     34.42 o 
  -2   4   2     3166.61     2560.16     35.85 o 
   0   4   2     3442.03     3298.26     35.75 o 
   2   4   2     7608.55     7689.98     66.32 o 
   4   4   2     1779.93     1618.08     26.82 o 
   6   4   2     5210.48     5304.81     86.92 o 
   8   4   2     5458.10     5594.83     85.61 o 
  10   4   2      760.45      668.81     19.48 o 
  12   4   2     6507.30     6812.29    204.44 o 
  14   4   2     1032.84     1038.83     79.55 o 
  16   4   2       43.27       26.97     21.03 o 
 -15   5   2      158.09      108.99     35.97 o 
 -13   5   2     1913.83     2007.40    118.94 o 
 -11   5   2      234.18      265.89     52.58 o 
  -9   5   2      127.19      130.77     32.98 o 
  -7   5   2      807.84      913.88     32.83 o 
  -5   5   2       99.23       67.31     20.18 o 
  -3   5   2     2987.28     2907.29     55.19 o 
  -1   5   2     5905.13     6595.85     92.40 o 
   1   5   2      847.28      780.29     26.09 o 
   3   5   2      110.97       85.57     12.17 o 
   5   5   2     3123.34     3238.89     52.94 o 
   7   5   2      184.78      189.93     20.42 o 
   9   5   2     1557.65     1538.31     69.55 o 
  11   5   2     2006.78     2070.53     46.42 o 
  13   5   2      293.27      266.76    107.87 o 
  15   5   2       26.28       55.81     30.51 o 
 -14   6   2      709.38      653.33     38.73 o 
 -12   6   2      162.67      173.03     24.02 o 
 -10   6   2      548.68      558.49     28.58 o 
  -8   6   2      122.10      151.34     23.69 o 
  -6   6   2      130.46      187.07     31.91 o 
  -4   6   2      353.86      392.48     28.83 o 
  -2   6   2     4474.87     4464.44     68.03 o 
   0   6   2     1570.65     1425.04     45.57 o 
   2   6   2       62.85       58.11     14.67 o 
   4   6   2      462.32      420.25     39.51 o 
   6   6   2      525.95      582.47     32.76 o 
   8   6   2     1166.23     1136.17     41.57 o 
  10   6   2     1801.13     1852.42     44.37 o 
  12   6   2      430.89      295.19     74.86 o 
  14   6   2       32.18       91.42     31.44 o 
 -13   7   2      231.57      224.69     28.55 o 
 -11   7   2     1151.24      931.88     78.71 o 
  -9   7   2      408.32      335.94     35.60 o 
  -7   7   2     3761.95     3922.64    109.00 o 
  -5   7   2     1391.68     1433.46     58.36 o 
  -3   7   2       11.61       28.33     15.19 o 
  -1   7   2     2528.29     2745.76     68.58 o 
   1   7   2     1171.33     1108.93     38.67 o 
   3   7   2      503.21      532.66     28.10 o 
   5   7   2     5823.17     5973.98    135.40 o 
   7   7   2       34.40       41.88     14.33 o 
   9   7   2      149.75      209.73     36.53 o 
  11   7   2      340.50      427.97     93.40 o 
 -10   8   2       42.97       28.36     11.88 o 
  -8   8   2      772.01      840.78     43.00 o 
  -6   8   2        7.54       18.36     14.87 o 
  -4   8   2       45.84       38.63     26.43 o 
  -2   8   2       70.44      101.08     24.20 o 
   0   8   2       31.14       37.87     13.53 o 
   2   8   2      872.50      895.68     35.16 o 
   4   8   2      376.98      449.38     90.73 o 
   6   8   2        7.09       33.95     14.08 o 
   8   8   2      196.39      156.06     34.39 o 
  10   8   2       13.58       24.16     20.26 o 
  -7   9   2      263.00      275.14     66.40 o 
  -5   9   2      700.27      615.74     59.80 o 
  -3   9   2     1320.60     1198.13     54.56 o 
  -1   9   2      248.30      293.64     39.29 o 
   1   9   2     1241.84     1310.82     66.55 o 
   3   9   2      223.40      238.68     30.34 o 
   5   9   2      249.67      250.88     26.65 o 
   7   9   2      667.47      592.04    130.13 o 
  -2  10   2       49.10       56.42     19.89 o 
   0  10   2       50.10       37.47     14.06 o 
 -17   1   3       37.56       37.30     19.71 o 
 -15   1   3      715.02      711.07     57.94 o 
 -13   1   3     1524.50     1633.94     78.77 o 
 -11   1   3       51.47       72.12     22.80 o 
  -9   1   3        9.54        7.16     15.21 o 
  -7   1   3     7892.64     7731.36     97.55 o 
  -5   1   3      533.02      404.30     22.23 o 
  -3   1   3     7625.62     7600.24     71.06 o 
  -1   1   3    45600.65    47786.73    333.85 o 
   1   1   3      334.67      479.46      8.97 o 
   3   1   3       11.69       13.20      5.62 o 
   5   1   3     1890.83     1736.48     35.94 o 
   7   1   3     3680.82     3416.81     35.79 o 
   9   1   3     2720.30     2809.15     47.02 o 
  11   1   3      525.42      561.78     33.31 o 
  13   1   3     1025.47     1011.05     44.20 o 
  15   1   3     1105.00     1134.59     68.40 o 
  17   1   3      448.16      526.86     42.48 o 
 -18   2   3      531.67      644.12     40.09 o 
 -16   2   3      688.57      604.29     76.86 o 
 -14   2   3       96.41      102.92     20.48 o 
 -12   2   3      693.08      719.09     96.57 o 
 -10   2   3     1183.69     1211.01     55.98 o 
  -8   2   3     4768.91     4683.39     72.22 o 
  -6   2   3      330.99      477.66     36.55 o 
  -4   2   3     4415.81     4616.04     36.98 o 
  -2   2   3     3875.21     3990.46     31.35 o 
   0   2   3       72.56       82.06      9.13 o 
   2   2   3     1572.91     1480.16     18.10 o 
   4   2   3     3512.61     3847.43     48.30 o 
   6   2   3      472.03      482.04     12.01 o 
   8   2   3      354.50      357.10     19.79 o 
  10   2   3      109.78       89.93     15.40 o 
  12   2   3     2073.83     2004.64     67.26 o 
  14   2   3      653.15      734.94     39.10 o 
  16   2   3       25.32       11.14     13.02 o 
 -17   3   3     1924.03     1871.10    187.21 o 
 -15   3   3      311.89      314.87     36.89 o 
 -13   3   3       68.86       35.92     33.68 o 
 -11   3   3     3675.03     3752.96     85.57 o 
  -9   3   3     2415.68     2252.65    103.91 o 
  -7   3   3      603.00      576.51     39.82 o 
  -5   3   3     9834.45     9889.67    135.84 o 
  -3   3   3    10684.36    10574.83     77.51 o 
  -1   3   3      110.17      166.31     12.06 o 
   1   3   3     3517.08     3174.89     44.48 o 
   3   3   3    16764.89    17611.08    144.45 o 
   5   3   3     5068.27     5060.30     90.43 o 
   7   3   3      268.43      194.83     31.26 o 
   9   3   3     4840.22     4943.63     64.67 o 
  11   3   3      632.97      589.98     39.98 o 
  13   3   3      871.67      837.51    102.77 o 
  15   3   3     1061.88     1137.53     74.76 o 
 -16   4   3      262.82      176.59     93.81 o 
 -14   4   3        1.05       31.81     17.99 o 
 -12   4   3     3049.65     2911.22     85.55 o 
 -10   4   3      148.89      142.25     39.16 o 
  -8   4   3       93.62       89.01     26.27 o 
  -6   4   3     1854.22     1792.71     56.95 o 
  -4   4   3       52.73       44.24     14.72 o 
  -2   4   3      526.61      544.30     20.98 o 
   0   4   3     2201.46     2062.37     26.67 o 
   2   4   3     1511.21     1628.30     34.79 o 
   4   4   3      141.27      187.08     14.64 o 
   6   4   3      459.33      433.14     20.12 o 
   8   4   3      312.57      357.32     24.89 o 
  10   4   3      410.16      352.22     21.51 o 
  12   4   3       46.32       37.20     29.05 o 
  14   4   3      490.55      464.59     44.77 o 
  16   4   3        1.07        0.00     19.57 o 
 -15   5   3      138.85      183.03     46.39 o 
 -13   5   3        9.64       11.58     15.36 o 
 -11   5   3     4751.64     4654.62    137.15 o 
  -9   5   3      843.11      828.90     31.14 o 
  -7   5   3      150.28      161.72     18.33 o 
  -5   5   3     1127.75     1095.87     43.05 o 
  -3   5   3     5998.34     5885.59    147.54 o 
  -1   5   3        8.37       16.55     10.62 o 
   1   5   3     5159.39     4969.50     72.70 o 
   3   5   3     1634.28     1647.65     30.17 o 
   5   5   3     1340.41     1344.52     23.11 o 
   7   5   3      235.63      222.02     15.62 o 
   9   5   3        2.45        7.29     10.93 o 
  11   5   3     1829.86     1780.90     73.20 o 
  13   5   3      356.74      265.41     93.61 o 
  15   5   3       18.00       30.30     43.11 o 
 -14   6   3      167.50      142.65     30.34 o 
 -12   6   3     1340.76     1390.82     88.04 o 
 -10   6   3     1438.23     1456.63     50.97 o 
  -8   6   3       27.41       27.50     11.95 o 
  -6   6   3     2529.42     2343.82     48.43 o 
  -4   6   3     5569.03     5794.06     87.40 o 
  -2   6   3     1721.69     1728.45     41.47 o 
   0   6   3     1519.69     1383.61     35.28 o 
   2   6   3      264.69      289.59     31.48 o 
   4   6   3     5189.17     5374.59    156.08 o 
   6   6   3      555.93      551.36     26.62 o 
   8   6   3     1301.82     1417.27     44.90 o 
  10   6   3     2147.21     2204.47     85.90 o 
  12   6   3      498.05      465.63     98.19 o 
 -13   7   3      889.60      925.40     43.16 o 
 -11   7   3      365.73      334.42     35.60 o 
  -9   7   3       68.38       36.91      9.71 o 
  -7   7   3      374.03      293.31     50.69 o 
  -5   7   3        0.76       16.54      9.91 o 
  -3   7   3      236.38      209.90     28.14 o 
  -1   7   3      841.24      770.61     39.16 o 
   1   7   3       47.95       25.10     10.13 o 
   3   7   3     1161.17     1074.18     83.55 o 
   5   7   3      365.70      366.39     50.26 o 
   7   7   3      321.26      248.29     46.13 o 
   9   7   3       57.04       24.79     15.50 o 
  11   7   3        1.15       42.89     19.51 o 
 -10   8   3      841.41      840.15     52.66 o 
  -8   8   3     1110.04     1115.87     50.66 o 
  -6   8   3      572.69      583.84     43.53 o 
  -4   8   3        8.50       21.31     14.31 o 
  -2   8   3     2638.31     2706.22    104.20 o 
   0   8   3       66.30       49.24     12.71 o 
   2   8   3      839.11      915.79     50.22 o 
   4   8   3     4072.58     4460.31    223.78 o 
   6   8   3       26.10       39.79     24.58 o 
   8   8   3      381.90      361.57    113.02 o 
  10   8   3      397.82      442.68     67.07 o 
  -7   9   3      166.77      170.48     28.46 o 
  -5   9   3       41.76       30.76     10.91 o 
  -3   9   3      112.32       71.00     21.13 o 
  -1   9   3        3.36       19.67     17.03 o 
   1   9   3        2.59       24.86     14.51 o 
   3   9   3      180.13      118.66     29.91 o 
   5   9   3       93.43       42.37     25.27 o 
   7   9   3       62.91       54.14     26.63 o 
 -18   0   4        2.67       38.42     25.51 o 
 -16   0   4     4266.57     4478.91    112.56 o 
 -14   0   4      476.10      460.01     41.96 o 
 -12   0   4     1331.38     1418.98     69.55 o 
 -10   0   4     2227.35     2422.61     90.27 o 
  -8   0   4     8129.56     8013.34    145.77 o 
  -6   0   4     3156.94     2900.22     72.05 o 
  -4   0   4     2971.26     3194.62     53.82 o 
  -2   0   4    36832.44    36517.09    463.81 o 
   0   0   4      162.14      236.36     36.60 o 
   2   0   4     4810.08     4969.21     43.62 o 
   4   0   4      582.91      888.48     43.73 o 
   6   0   4    17835.40    18296.32    185.35 o 
   8   0   4     1003.06     1032.17     33.11 o 
  10   0   4      336.34      318.82     33.32 o 
  12   0   4      524.64      501.04     64.66 o 
  14   0   4     2042.94     2065.47     66.43 o 
  16   0   4        3.83        0.00     10.72 o 
 -17   1   4       24.90       20.06     19.72 o 
 -15   1   4      159.10      158.34     45.08 o 
 -13   1   4       73.89       43.01     15.51 o 
 -11   1   4       85.46       76.16     30.58 o 
  -9   1   4      424.71      383.06     38.33 o 
  -7   1   4     2014.31     1844.49     42.35 o 
  -5   1   4     1174.38     1187.37     31.46 o 
  -3   1   4    29125.45    30771.77    146.47 o 
  -1   1   4    43836.40    44391.07    728.28 o 
   1   1   4       18.64       22.50      7.49 o 
   3   1   4     2802.35     3073.84     20.92 o 
   5   1   4     4281.51     4618.03     45.61 o 
   7   1   4      811.49      892.95     19.18 o 
   9   1   4     1614.65     1622.99     35.06 o 
  11   1   4        0.20        7.97      3.14 o 
  13   1   4     3480.90     3265.46    100.33 o 
  15   1   4      276.05      228.11     49.96 o 
  17   1   4       31.07       40.09     26.03 o 
 -18   2   4      393.76      492.59     51.44 o 
 -16   2   4      242.38      227.51     64.14 o 
 -14   2   4     1346.33     1196.21     86.13 o 
 -12   2   4     1162.81     1245.01     56.96 o 
 -10   2   4     3804.34     3799.20    150.40 o 
  -8   2   4     4089.21     4064.94     88.63 o 
  -6   2   4     1654.52     1610.98     72.26 o 
  -4   2   4     1486.49     1488.70     20.88 o 
  -2   2   4     5487.13     5315.79     35.41 o 
   0   2   4     8676.37     8830.57     46.04 o 
   2   2   4     7281.07     7601.13     41.82 o 
   4   2   4     6819.60     7042.50    122.66 o 
   6   2   4      627.37      409.51     29.78 o 
   8   2   4     1601.92     1541.35     29.10 o 
  10   2   4     1389.38     1346.15     25.97 o 
  12   2   4     2587.66     2502.65     88.45 o 
  14   2   4     1739.52     1890.86    130.67 o 
  16   2   4      189.76       91.11     44.36 o 
 -17   3   4      167.44      150.01     33.05 o 
 -15   3   4      315.75      371.41     33.90 o 
 -13   3   4       61.95       89.83     29.94 o 
 -11   3   4      101.96       81.87     36.29 o 
  -9   3   4      693.91      581.73     78.61 o 
  -7   3   4     2215.94     2229.23     57.99 o 
  -5   3   4      126.11      112.25     18.90 o 
  -3   3   4      246.49      356.51     18.10 o 
  -1   3   4     9638.20     9453.59     85.87 o 
   1   3   4      313.21      376.40     15.29 o 
   3   3   4      853.10     1013.81     17.80 o 
   5   3   4     3168.16     3161.04    136.71 o 
   7   3   4     4603.52     4779.72    137.65 o 
   9   3   4      666.72      719.97     19.96 o 
  11   3   4       95.28      114.04     23.17 o 
  13   3   4     2062.92     1778.82     79.03 o 
  15   3   4      103.65      122.66     76.63 o 
 -16   4   4      452.01      469.41     66.79 o 
 -14   4   4        7.06       26.42     22.94 o 
 -12   4   4     4558.85     4772.73    322.83 o 
 -10   4   4     3092.38     3079.43     76.43 o 
  -8   4   4      247.18      311.14     67.47 o 
  -6   4   4     8184.89     8751.77    261.88 o 
  -4   4   4     8613.64     8465.13    133.62 o 
  -2   4   4     1417.45     1325.16     29.02 o 
   0   4   4     3236.89     3239.40     38.28 o 
   2   4   4    12496.05    13265.71    108.43 o 
   4   4   4    14584.86    15028.49    249.74 o 
   6   4   4      214.60      186.79     47.48 o 
   8   4   4     2776.03     3009.13     89.86 o 
  10   4   4     6374.55     5899.04    244.17 o 
  12   4   4     1353.00     1285.39    113.08 o 
  14   4   4      548.06      578.29     76.63 o 
 -15   5   4      307.41      284.78     58.15 o 
 -13   5   4      247.97      255.76     82.62 o 
 -11   5   4     2082.56     2179.97    128.75 o 
  -9   5   4       60.07       86.85     17.55 o 
  -7   5   4        4.57       14.52     15.57 o 
  -5   5   4     5420.55     5899.82     89.58 o 
  -3   5   4     4797.05     4431.75     86.10 o 
  -1   5   4      888.80      922.58     35.52 o 
   1   5   4       14.43       42.57     10.08 o 
   3   5   4     8839.70     9132.81     92.47 o 
   5   5   4      312.77      332.66     13.15 o 
   7   5   4       33.09       32.80     29.36 o 
   9   5   4    10294.87    10131.18    166.70 o 
  11   5   4       10.35       39.46     18.95 o 
  13   5   4       12.28       34.46     26.13 o 
 -14   6   4     1014.00     1065.21     40.59 o 
 -12   6   4        1.19       25.82     12.79 o 
 -10   6   4      959.79      882.68     59.87 o 
  -8   6   4        3.03        7.08     11.89 o 
  -6   6   4      887.75      857.67     38.58 o 
  -4   6   4     4885.65     4799.27    143.40 o 
  -2   6   4      238.46      212.70     27.45 o 
   0   6   4     1720.67     1563.63     38.14 o 
   2   6   4      500.90      526.89     40.00 o 
   4   6   4      650.71      605.40     30.94 o 
   6   6   4     1117.07     1075.72     33.59 o 
   8   6   4     4983.66     5156.65     87.69 o 
  10   6   4       98.66       79.86     27.18 o 
  12   6   4      726.33      863.07     72.16 o 
 -13   7   4      335.82      296.66     62.37 o 
 -11   7   4     1055.00     1069.43     37.53 o 
  -9   7   4      287.39      305.50     31.85 o 
  -7   7   4     1205.02     1162.50     41.97 o 
  -5   7   4       20.17       14.56     20.23 o 
  -3   7   4     2023.13     1992.45     56.76 o 
  -1   7   4        5.13        9.47     10.27 o 
   1   7   4     1696.34     1918.73     70.20 o 
   3   7   4     3832.59     3717.52     81.94 o 
   5   7   4       87.90       93.17     21.17 o 
   7   7   4        5.81        7.16     13.33 o 
   9   7   4      844.22      845.48     80.75 o 
  11   7   4      920.99      947.68     62.77 o 
 -10   8   4        0.26       17.78     12.98 o 
  -8   8   4      739.84      746.36     46.31 o 
  -6   8   4        0.40       18.62     11.31 o 
  -4   8   4      513.83      443.52     45.76 o 
  -2   8   4      588.09      582.99     29.69 o 
   0   8   4      603.02      563.64     34.56 o 
   2   8   4        1.04       13.24     21.66 o 
   4   8   4        6.77       15.74     17.63 o 
   6   8   4      489.99      502.07    109.62 o 
   8   8   4       40.18       56.69     28.50 o 
  -7   9   4     1624.59     1419.54     47.59 o 
  -5   9   4      117.90      134.32     23.50 o 
  -3   9   4       23.24       48.52     21.18 o 
  -1   9   4     1289.43     1216.48     49.76 o 
   1   9   4      103.14      129.64     24.70 o 
   3   9   4        2.11       19.26     20.56 o 
   5   9   4     1203.95     1177.16     53.07 o 
 -17   1   5     1017.14     1022.94     43.40 o 
 -15   1   5      738.79      647.75     62.42 o 
 -13   1   5     2532.85     2440.96     95.95 o 
 -11   1   5      723.55      674.77     36.04 o 
  -9   1   5     4335.81     4164.92    105.69 o 
  -7   1   5     2324.57     2237.81     50.16 o 
  -5   1   5     4647.38     4679.10     82.12 o 
  -3   1   5    11932.95    11677.80     58.14 o 
  -1   1   5    11100.43    11504.24     51.33 o 
   1   1   5      981.97      946.44     16.21 o 
   3   1   5     8317.77     7863.21     60.46 o 
   5   1   5     3641.34     3687.34     48.03 o 
   7   1   5     1764.65     1668.10     33.19 o 
   9   1   5     7708.33     8010.86     88.42 o 
  11   1   5       42.21       39.65     11.66 o 
  13   1   5     2085.82     1986.56     70.86 o 
  15   1   5      512.21      539.98    106.41 o 
 -16   2   5      343.66      359.82     48.57 o 
 -14   2   5     1621.61     1584.61     96.00 o 
 -12   2   5      770.83      926.99     58.82 o 
 -10   2   5     1065.51     1029.14     55.13 o 
  -8   2   5      438.81      463.46     33.86 o 
  -6   2   5     2786.18     3120.54     70.27 o 
  -4   2   5      655.83      799.06     41.14 o 
  -2   2   5      655.30      667.43     16.86 o 
   0   2   5       53.36       35.79      6.68 o 
   2   2   5     4650.93     4547.46     54.76 o 
   4   2   5     2499.90     2780.37    119.84 o 
   6   2   5      904.28      982.39     45.61 o 
   8   2   5        6.61       16.35      9.84 o 
  10   2   5     1016.58      933.96     21.20 o 
  12   2   5      327.90      270.90     37.68 o 
  14   2   5      338.21      311.85     99.64 o 
  16   2   5       50.75       11.35     16.76 o 
 -17   3   5      348.19      295.15     81.78 o 
 -15   3   5       79.10      118.38     34.57 o 
 -13   3   5       52.87       75.58     31.97 o 
 -11   3   5     2350.91     2350.25     96.73 o 
  -9   3   5      632.76      593.08     46.13 o 
  -7   3   5     3155.78     3241.99    161.60 o 
  -5   3   5     1815.22     1837.25     52.65 o 
  -3   3   5        4.70       18.46      7.46 o 
  -1   3   5      949.61      943.77     28.95 o 
   1   3   5     1948.04     1948.70     23.06 o 
   3   3   5     5236.98     5022.22    105.37 o 
   5   3   5     1302.21     1318.08    119.01 o 
   7   3   5      860.50     1003.01     55.39 o 
   9   3   5      298.60      319.76     91.63 o 
  11   3   5     1085.53     1172.31     83.71 o 
  13   3   5     1092.70     1124.83    131.61 o 
  15   3   5      389.20      446.27     59.87 o 
 -16   4   5      438.94      368.42     66.01 o 
 -14   4   5      118.17       79.51     30.23 o 
 -12   4   5     1387.63     1478.53     67.47 o 
 -10   4   5        2.16       32.83     16.67 o 
  -8   4   5      187.09      232.20     44.70 o 
  -6   4   5      282.12      283.07     44.38 o 
  -4   4   5      255.01      218.84     36.50 o 
  -2   4   5     4759.04     5172.39     75.06 o 
   0   4   5       13.80       21.25      7.95 o 
   2   4   5       63.43       62.82     11.01 o 
   4   4   5      284.35      393.15     36.73 o 
   6   4   5      449.97      361.10    114.33 o 
   8   4   5       12.88       17.49     14.58 o 
  10   4   5     1761.99     1706.87    127.03 o 
  12   4   5       70.93       69.35     41.34 o 
  14   4   5       11.15       10.93     15.20 o 
 -15   5   5       58.06       78.06     39.18 o 
 -13   5   5      369.48      288.79     80.73 o 
 -11   5   5      341.93      337.55     57.43 o 
  -9   5   5      169.12      210.51     29.05 o 
  -7   5   5      616.61      681.40     56.20 o 
  -5   5   5       75.43       75.84     21.24 o 
  -3   5   5      848.38      940.33     34.79 o 
  -1   5   5      302.32      301.57     26.39 o 
   1   5   5      788.95      829.44     31.00 o 
   3   5   5       14.30       16.08      5.03 o 
   5   5   5       38.59       27.24      8.55 o 
   7   5   5      489.85      516.86     45.50 o 
   9   5   5       52.83       48.10     27.70 o 
  11   5   5     1233.18     1153.05     99.54 o 
  13   5   5        1.68        0.00     22.70 o 
 -14   6   5      885.09      868.82     54.39 o 
 -12   6   5       44.87       72.88     22.52 o 
 -10   6   5       58.24       81.23     28.15 o 
  -8   6   5     2034.97     1963.76     60.96 o 
  -6   6   5      876.67      942.96     36.91 o 
  -4   6   5      410.74      480.47     49.46 o 
  -2   6   5     2368.67     2343.73     59.89 o 
   0   6   5        2.59       14.52     10.79 o 
   2   6   5      303.20      263.67     32.76 o 
   4   6   5     5317.62     5124.24     91.04 o 
   6   6   5        4.41       40.35     17.93 o 
   8   6   5     1766.40     1727.12     79.53 o 
  10   6   5      301.27      370.78    125.47 o 
  12   6   5      104.71       45.50     33.01 o 
 -11   7   5        1.31       28.59     21.69 o 
  -9   7   5        3.02       18.16     13.06 o 
  -7   7   5      174.93      130.56     23.54 o 
  -5   7   5      228.60      223.08     40.15 o 
  -3   7   5        4.76       24.51     12.83 o 
  -1   7   5      108.41      107.58     35.31 o 
   1   7   5       22.07       14.47      9.59 o 
   3   7   5        1.16       16.43      9.78 o 
   5   7   5      161.03      228.88     52.69 o 
   7   7   5      485.98      466.84     60.18 o 
   9   7   5       13.13       46.54     17.94 o 
  11   7   5        2.66        4.85     12.56 o 
 -10   8   5      496.17      441.49     43.74 o 
  -8   8   5      561.86      599.75     57.99 o 
  -6   8   5      274.44      317.19     51.57 o 
  -4   8   5      672.88      719.41     43.27 o 
  -2   8   5       96.87      114.71     25.41 o 
   0   8   5     2412.67     2493.03    105.27 o 
   2   8   5     1128.30     1065.33     60.68 o 
   4   8   5      341.03      323.92     88.34 o 
   6   8   5      235.90      258.36     41.21 o 
   8   8   5      921.24      855.62    110.27 o 
  -5   9   5        1.41       28.44     12.62 o 
  -3   9   5      120.17      109.26     32.62 o 
  -1   9   5       89.44       78.39     24.90 o 
   1   9   5      410.73      424.63     27.55 o 
   3   9   5       13.32       36.24     21.78 o 
   5   9   5        0.48       35.40     19.81 o 
 -16   0   6     1463.41     1408.35     71.01 o 
 -14   0   6     1179.34     1186.89     65.08 o 
 -12   0   6      342.00      473.44    106.41 o 
 -10   0   6     2129.00     2046.31    184.61 o 
  -8   0   6     4102.33     4268.69    132.34 o 
  -6   0   6    11935.23    11942.90    251.77 o 
  -4   0   6     9886.33    10285.80    178.67 o 
  -2   0   6     1940.01     1773.71     69.55 o 
   0   0   6     3475.49     2944.36     44.31 o 
   2   0   6    20294.86    20307.79    595.94 o 
   4   0   6     1180.32     1246.55     35.73 o 
   6   0   6    10547.61    10818.21    188.36 o 
   8   0   6    12568.08    13119.64    148.53 o 
  10   0   6       32.17       43.42     20.30 o 
  12   0   6      422.41      404.41     50.29 o 
 -17   1   6        0.84       47.41     55.50 o 
 -15   1   6      569.99      678.94    150.72 o 
 -13   1   6      137.74      155.21     45.87 o 
 -11   1   6      729.70      786.40     52.44 o 
  -9   1   6     1152.45     1115.76     57.00 o 
  -7   1   6        1.50        7.98     19.47 o 
  -5   1   6       90.26      106.02     18.69 o 
  -3   1   6     2326.53     2290.86     32.68 o 
  -1   1   6     2989.67     3092.95     31.23 o 
   1   1   6     5568.16     5787.75     73.21 o 
   3   1   6      994.27      963.17     21.60 o 
   5   1   6      543.43      527.50     13.64 o 
   7   1   6      484.57      469.51     15.31 o 
   9   1   6     1584.39     1502.43     51.92 o 
  11   1   6      382.24      329.43     37.02 o 
  13   1   6       69.54      120.57     45.81 o 
 -16   2   6      496.79      510.55     51.96 o 
 -14   2   6      425.94      532.97     37.57 o 
 -12   2   6     3032.93     3315.29    107.37 o 
 -10   2   6      523.22      576.84     47.02 o 
  -8   2   6     1303.08     1237.21     45.23 o 
  -6   2   6     4106.55     4054.62    108.34 o 
  -4   2   6       29.82       17.01      6.43 o 
  -2   2   6    17696.92    18656.63    162.93 o 
   0   2   6     1074.81      881.79     18.39 o 
   2   2   6     7024.75     7460.01     69.37 o 
   4   2   6     2861.30     3024.85     92.25 o 
   6   2   6      173.96      137.13     42.38 o 
   8   2   6     5139.16     5170.81    132.03 o 
  10   2   6     1963.79     1973.01     82.15 o 
  12   2   6     1521.55     1568.70     58.31 o 
  14   2   6      857.37      963.44    107.35 o 
 -15   3   6       67.86       74.23     28.32 o 
 -13   3   6     2550.70     2740.25     80.26 o 
 -11   3   6      102.82      124.44     55.86 o 
  -9   3   6     1535.42     1568.00     62.58 o 
  -7   3   6     3438.62     3414.40     70.24 o 
  -5   3   6     1989.92     1986.84     53.06 o 
  -3   3   6      709.96      761.22     34.87 o 
  -1   3   6     3628.10     3610.31     44.25 o 
   1   3   6     4483.32     4450.46     58.16 o 
   3   3   6     1782.96     1624.93     67.26 o 
   5   3   6     2963.08     3014.02    133.38 o 
   7   3   6        8.35       55.71     39.77 o 
   9   3   6     5360.99     5144.25    191.90 o 
  13   3   6      738.45      705.43     51.23 o 
  15   3   6     1111.22     1161.17     64.14 o 
 -16   4   6        2.19       39.31     27.11 o 
 -14   4   6      266.77      344.04     66.62 o 
 -12   4   6      759.30      750.18     43.62 o 
 -10   4   6      678.86      729.94     64.09 o 
  -8   4   6     1755.85     1691.91     65.41 o 
  -6   4   6        7.81       28.19     13.57 o 
  -4   4   6     2186.29     2048.85     69.12 o 
  -2   4   6      348.17      362.40     90.64 o 
   0   4   6     3720.68     3751.01     64.91 o 
   2   4   6       21.51       14.61      6.60 o 
   4   4   6     4563.91     4917.22     89.17 o 
   6   4   6      873.57      807.47     47.17 o 
   8   4   6      247.64      225.11     36.03 o 
  10   4   6     2126.29     2019.66     88.30 o 
  12   4   6     1639.81     1510.71    107.77 o 
  14   4   6       42.72       34.78     15.10 o 
 -15   5   6      145.22      192.40     55.81 o 
 -13   5   6      223.90      234.19     52.11 o 
 -11   5   6      311.58      322.18     39.39 o 
  -9   5   6       16.55       34.81     21.24 o 
  -7   5   6     1195.23     1157.63     40.23 o 
  -5   5   6     1986.57     1913.82     53.30 o 
  -3   5   6      533.73      524.81     49.57 o 
  -1   5   6      275.32      205.68     24.38 o 
   1   5   6      176.72      185.61     26.63 o 
   3   5   6      557.20      598.62     15.85 o 
   5   5   6      791.98      734.45     58.39 o 
   7   5   6     2621.79     2537.98    156.18 o 
   9   5   6       23.74       39.46     15.72 o 
  11   5   6      396.15      317.36     82.46 o 
  13   5   6      533.48      503.85     69.97 o 
 -12   6   6      370.68      334.74     39.91 o 
 -10   6   6       84.38      133.28     21.35 o 
  -8   6   6      598.55      657.96     69.01 o 
  -6   6   6     1665.84     1650.41     56.79 o 
  -4   6   6      726.89      790.61     33.75 o 
  -2   6   6      767.16      769.44     62.58 o 
   0   6   6      673.72      663.44     47.31 o 
   2   6   6        1.38       13.49      9.48 o 
   4   6   6     2103.04     2244.23     71.96 o 
   6   6   6     1709.88     1637.61     97.09 o 
   8   6   6      382.50      459.61     66.09 o 
  10   6   6      136.29      171.18     68.10 o 
  12   6   6      175.94      147.02     64.87 o 
 -11   7   6      287.46      338.59     35.26 o 
  -9   7   6      262.42      268.55     37.22 o 
  -7   7   6       87.61       87.23     27.28 o 
  -5   7   6      106.21       65.16     20.16 o 
  -3   7   6     1439.64     1446.84     47.39 o 
  -1   7   6      791.78      791.46     54.97 o 
   1   7   6        3.65       14.27      6.62 o 
   3   7   6     1721.71     1724.88     79.57 o 
   5   7   6       28.59       24.72     21.50 o 
   7   7   6       29.09       76.86     28.97 o 
   9   7   6      639.15      670.02    138.04 o 
  -8   8   6       32.39       33.69     15.02 o 
  -6   8   6        9.70       63.52     45.89 o 
  -4   8   6      817.88      865.25     59.70 o 
  -2   8   6       17.74       36.83     19.00 o 
   0   8   6      795.82      838.33     44.38 o 
   2   8   6      710.32      536.17     65.06 o 
   4   8   6       96.18       43.80     25.62 o 
   6   8   6      230.57      284.68     49.72 o 
  -5   9   6       22.83       24.56     12.86 o 
  -3   9   6      389.07      307.74     91.16 o 
  -1   9   6      140.54      170.31     53.03 o 
   1   9   6      219.19      246.39     79.45 o 
   3   9   6      878.54      913.50     53.43 o 
 -17   1   7     1094.51     1106.83     49.06 o 
 -15   1   7     1991.94     2057.25    103.41 o 
 -13   1   7     1058.66     1056.56     58.09 o 
 -11   1   7       40.50       55.23     34.36 o 
  -9   1   7     6535.95     6478.43    110.40 o 
  -7   1   7     4571.86     4454.10    174.46 o 
  -5   1   7      694.01      778.50     40.47 o 
  -3   1   7    10409.43    11067.59    139.36 o 
  -1   1   7     4016.75     4030.98     65.72 o 
   1   1   7     3141.36     3357.91     43.24 o 
   3   1   7     1751.11     1752.60     34.38 o 
   5   1   7     5911.52     5515.60     82.37 o 
   7   1   7     5354.04     5639.88     62.85 o 
   9   1   7     2539.68     2380.57     53.25 o 
  11   1   7       27.84       39.36     21.87 o 
  13   1   7     2944.39     3216.02    200.33 o 
 -16   2   7        3.06       21.50     21.97 o 
 -14   2   7      582.72      727.60    189.03 o 
 -12   2   7       42.82       60.47     23.22 o 
 -10   2   7       58.61       39.52     31.10 o 
  -8   2   7     5073.98     4961.35    148.32 o 
  -6   2   7      649.77      591.45     27.38 o 
  -4   2   7     8330.74     8399.75    121.60 o 
  -2   2   7    15042.15    15127.09    165.40 o 
   0   2   7     4674.79     4814.60     58.59 o 
   2   2   7      363.41      360.02     14.93 o 
   4   2   7     1855.86     1796.93     53.33 o 
   6   2   7     3010.45     3121.58     86.63 o 
   8   2   7        1.17        0.00     18.01 o 
  10   2   7      231.29      261.97     61.64 o 
  12   2   7     3388.55     3253.92    210.64 o 
  14   2   7      147.58      127.76     53.52 o 
 -15   3   7      331.12      271.60     40.99 o 
 -13   3   7     1229.67     1378.69    106.36 o 
 -11   3   7     1907.48     1919.52     75.05 o 
  -9   3   7        4.09       10.27     21.99 o 
  -7   3   7      999.18     1012.97     38.83 o 
  -5   3   7      462.87      463.05     19.32 o 
  -3   3   7       68.69       76.71     14.63 o 
  -1   3   7      580.31      550.82     25.32 o 
   1   3   7     2825.62     2826.52     40.58 o 
   3   3   7     3008.48     3119.90     39.54 o 
   5   3   7       43.65       57.89     34.15 o 
   7   3   7       85.71      171.49     29.05 o 
   9   3   7      297.10      165.24     60.81 o 
  11   3   7     1668.92     1489.36    114.74 o 
  13   3   7      306.73      290.50    113.08 o 
 -14   4   7      348.21      376.56     84.82 o 
 -12   4   7        7.75       14.85     26.70 o 
 -10   4   7        6.15       25.20     12.66 o 
  -8   4   7       67.15       69.48     20.77 o 
  -6   4   7      936.92      887.77     54.10 o 
  -4   4   7      703.96      775.17     53.20 o 
  -2   4   7     1125.34     1006.63     46.68 o 
   0   4   7       82.71       73.87     11.57 o 
   2   4   7      486.19      475.60     12.17 o 
   4   4   7      382.71      407.24     38.35 o 
   6   4   7      264.10      295.39     34.88 o 
   8   4   7     3424.57     3530.26    140.04 o 
  10   4   7        1.29       23.43     21.66 o 
  12   4   7       89.21      130.67     54.66 o 
 -13   5   7      155.41      246.53     83.38 o 
 -11   5   7      402.68      367.99     62.78 o 
  -9   5   7      374.10      390.09     40.67 o 
  -7   5   7        5.91       27.73     15.21 o 
  -5   5   7     2233.65     2168.69     81.48 o 
  -3   5   7       69.71       45.94     15.58 o 
  -1   5   7      341.58      324.12     52.59 o 
   1   5   7      150.39      119.66     18.33 o 
   3   5   7     1038.39      993.48     24.35 o 
   5   5   7       61.66       73.51     32.95 o 
   7   5   7      117.22      189.53     73.61 o 
   9   5   7      737.90      670.96     59.66 o 
  11   5   7      473.20      491.25     82.99 o 
 -12   6   7     1004.35     1029.00     51.60 o 
 -10   6   7      202.30      164.51     30.08 o 
  -8   6   7       19.96       26.25     14.16 o 
  -6   6   7      186.11      224.51     40.42 o 
  -4   6   7     1519.73     1481.18     46.82 o 
  -2   6   7       83.01       92.17     16.81 o 
   0   6   7      144.16      116.46     23.81 o 
   2   6   7     4219.37     3949.98     93.52 o 
   4   6   7      122.66      179.93     37.00 o 
   6   6   7       51.77       64.73     24.68 o 
   8   6   7      353.75      380.02     59.82 o 
  10   6   7      127.29      132.78     38.16 o 
 -11   7   7        4.01       28.06     11.18 o 
  -9   7   7      517.86      535.60    115.78 o 
  -7   7   7      215.96      137.20     33.39 o 
  -5   7   7       68.60       48.98     14.02 o 
  -3   7   7      460.08      515.22     83.56 o 
  -1   7   7       20.41       26.41     13.43 o 
   1   7   7       14.89       26.77     12.39 o 
   3   7   7      361.84      366.77     65.34 o 
   5   7   7      221.20      217.68     47.03 o 
   7   7   7      352.60      289.57     58.97 o 
   9   7   7       32.54        0.00     18.22 o 
  -8   8   7      685.12      733.30     35.11 o 
  -6   8   7        8.75       16.78     14.77 o 
  -4   8   7      738.76      707.47     72.78 o 
  -2   8   7      637.82      617.15     86.47 o 
   0   8   7      778.43      805.18     90.33 o 
   2   8   7      157.97      231.16     42.48 o 
   4   8   7      473.51      516.85     48.75 o 
   6   8   7      107.73       85.80     56.23 o 
 -16   0   8       80.04       72.16     42.38 o 
 -14   0   8     1146.31     1036.12    117.35 o 
 -12   0   8        4.34       13.74     30.92 o 
 -10   0   8     2092.96     1840.05     82.78 o 
  -8   0   8     5273.82     5593.12    144.31 o 
  -6   0   8     2216.57     2265.07     90.38 o 
  -4   0   8       30.00       11.25     27.38 o 
  -2   0   8    13215.79    13580.85    346.83 o 
   0   0   8     1519.30     1551.84     62.06 o 
   2   0   8     1219.28     1221.22     74.40 o 
   4   0   8    12936.60    12903.38    166.10 o 
   6   0   8     2990.87     2954.22     99.80 o 
   8   0   8     2685.71     2699.57     71.53 o 
  10   0   8       19.04        1.35      5.73 o 
 -15   1   8       57.11       59.80     26.09 o 
 -13   1   8      656.94      658.24     76.17 o 
 -11   1   8       59.96      109.32     25.62 o 
  -9   1   8        1.69       10.04     17.65 o 
  -7   1   8      672.30      633.09     32.37 o 
  -5   1   8     1809.24     1797.75     98.40 o 
  -3   1   8     3005.01     3014.96     72.68 o 
  -1   1   8      308.12      287.27     30.20 o 
   1   1   8        0.87        9.77      7.58 o 
   3   1   8      829.38      851.60     20.62 o 
   5   1   8      666.82      605.92     20.98 o 
   7   1   8      168.40      163.82     10.61 o 
   9   1   8       96.59       98.92     38.84 o 
  11   1   8       64.92       34.67     23.64 o 
 -16   2   8      553.83      631.31     86.32 o 
 -14   2   8      265.74      210.21     38.51 o 
 -12   2   8      651.51      773.95     46.44 o 
 -10   2   8      712.71      685.04     54.46 o 
  -8   2   8      724.95      665.29     20.47 o 
  -6   2   8      671.28      651.16     19.40 o 
  -4   2   8     4684.09     4710.08    112.77 o 
  -2   2   8     1496.89     1511.61     51.38 o 
   0   2   8     1569.55     1588.41     26.14 o 
   2   2   8     3533.86     3548.38     59.12 o 
   4   2   8      283.79      265.51     10.24 o 
   6   2   8     3597.71     3625.22    179.71 o 
   8   2   8     1899.72     2045.06     86.84 o 
  10   2   8     1308.81     1390.24     53.83 o 
  12   2   8     1277.22     1360.56    148.89 o 
 -15   3   8      114.25      163.07     41.41 o 
 -13   3   8      105.37      101.60     39.38 o 
 -11   3   8       89.70      127.48     83.14 o 
  -9   3   8      726.00      730.61     38.90 o 
  -7   3   8      245.26      285.48     26.30 o 
  -5   3   8      131.12      119.79     17.77 o 
  -3   3   8      701.76      821.01     59.87 o 
  -1   3   8     1165.96     1312.71     31.37 o 
   1   3   8      186.48      155.19     17.46 o 
   3   3   8        2.74       23.91     11.10 o 
   5   3   8     1423.77     1411.27    113.18 o 
   7   3   8       16.11       32.80     18.85 o 
   9   3   8        5.38       33.63     17.49 o 
  11   3   8      605.54      597.45     75.59 o 
  13   3   8      334.81      242.50     84.23 o 
 -14   4   8      340.95      227.49     73.42 o 
 -12   4   8     1724.22     1693.61     79.09 o 
 -10   4   8      117.80      115.43     26.94 o 
  -8   4   8      216.22      244.16     36.41 o 
  -6   4   8      644.66      723.64     32.75 o 
  -4   4   8     1329.44     1277.79     52.27 o 
  -2   4   8      656.00      721.50     46.77 o 
   0   4   8      296.37      311.30     17.88 o 
   2   4   8     4061.02     4113.79     53.98 o 
   4   4   8      218.06      222.60     44.63 o 
   6   4   8      439.72      353.60     74.13 o 
   8   4   8     2883.39     2448.95    152.43 o 
  10   4   8      871.55      821.63    157.02 o 
  12   4   8       40.60       24.36     35.71 o 
 -13   5   8      605.75      702.93     84.67 o 
 -11   5   8        1.15       15.11      9.05 o 
  -9   5   8      320.93      287.56     42.43 o 
  -7   5   8     1307.24     1382.63     44.93 o 
  -5   5   8      193.98      166.82     61.16 o 
  -3   5   8     1639.28     1660.40     54.22 o 
  -1   5   8      138.77      102.14     19.71 o 
   1   5   8      445.47      441.29     30.20 o 
   3   5   8     2713.67     2782.19     81.20 o 
   5   5   8      127.06      205.37     54.98 o 
   7   5   8      183.16      162.97     43.20 o 
   9   5   8      576.05      634.62     64.14 o 
  11   5   8       10.33       10.72     20.41 o 
 -12   6   8      215.50      188.91     28.75 o 
 -10   6   8       32.98       41.78     16.50 o 
  -8   6   8     1562.34     1396.23     86.95 o 
  -6   6   8      431.26      425.88     35.71 o 
  -4   6   8      357.23      304.09     43.89 o 
  -2   6   8       84.27       96.70     19.08 o 
   0   6   8      662.34      707.53     29.86 o 
   2   6   8      196.52      147.39     41.27 o 
   4   6   8      539.35      563.17     50.92 o 
   6   6   8     1472.62     1508.88     90.41 o 
   8   6   8      191.14      182.67     47.17 o 
  10   6   8      454.39      389.49     86.38 o 
  -9   7   8      146.47      130.11     45.29 o 
  -7   7   8        9.00       20.29      9.57 o 
  -5   7   8     2222.65     2252.29    121.57 o 
  -3   7   8      237.39      250.62     51.44 o 
  -1   7   8      463.03      575.28    129.01 o 
   1   7   8     1334.33     1381.38     82.21 o 
   3   7   8      579.76      648.29     53.88 o 
   5   7   8       22.90       36.37     33.37 o 
   7   7   8     2203.54     2336.98     82.15 o 
  -6   8   8      169.24      200.54     45.87 o 
  -4   8   8       27.59       57.52     31.60 o 
  -2   8   8      474.80      449.40     69.40 o 
   0   8   8      286.38      207.83     71.47 o 
   2   8   8      102.47      134.77     91.42 o 
   4   8   8      282.70      257.49     78.81 o 
 -15   1   9        9.13       20.48     16.62 o 
 -13   1   9      210.92      256.90     40.96 o 
 -11   1   9      561.45      583.22    120.72 o 
  -9   1   9       41.09       36.82     24.99 o 
  -7   1   9     1662.83     1537.04     36.67 o 
  -5   1   9     1124.40      987.36     40.55 o 
  -3   1   9      254.96      285.39     24.27 o 
  -1   1   9      104.94      141.99     34.20 o 
   1   1   9     4143.35     4230.22     71.31 o 
   3   1   9       27.82       20.94      8.03 o 
   5   1   9      305.88      285.87     11.39 o 
   7   1   9     3327.97     3347.03    181.48 o 
   9   1   9       62.19       47.79     24.47 o 
 -14   2   9      488.87      563.68    113.91 o 
 -12   2   9        3.99       29.08     26.76 o 
 -10   2   9       12.52       30.93     23.03 o 
  -8   2   9       10.63       11.82     11.42 o 
  -6   2   9      344.74      337.96     12.88 o 
  -4   2   9       77.54       72.97     29.36 o 
  -2   2   9      409.07      415.49     32.02 o 
   0   2   9      380.42      384.84     19.30 o 
   2   2   9       69.35       60.64      9.64 o 
   4   2   9        7.72       12.69     13.89 o 
   6   2   9      515.38      526.65     61.95 o 
   8   2   9     1679.61     1751.02     65.60 o 
  10   2   9       86.27       58.72     23.32 o 
 -15   3   9      445.28      521.77     94.18 o 
 -13   3   9     1571.93     1608.93     86.94 o 
 -11   3   9      211.09      235.05     19.15 o 
  -9   3   9     2028.49     2207.42    139.53 o 
  -7   3   9      184.06      179.61     19.84 o 
  -5   3   9       46.24       20.94     19.64 o 
  -3   3   9     5331.68     5385.96    122.73 o 
  -1   3   9     3046.04     3083.96     70.95 o 
   1   3   9      482.80      456.77     13.72 o 
   3   3   9     2681.06     2804.19     48.21 o 
   5   3   9      522.30      535.92     65.49 o 
   7   3   9        8.72       10.72     21.55 o 
   9   3   9     2988.70     2976.33    202.21 o 
  11   3   9     1722.62     1700.73     58.72 o 
 -14   4   9       78.03       67.59     29.82 o 
 -12   4   9        1.01       37.11     22.64 o 
 -10   4   9       12.68       21.90     12.95 o 
  -8   4   9      405.91      345.54     30.25 o 
  -6   4   9     1289.50     1312.29     44.18 o 
  -4   4   9      138.41      114.80     32.65 o 
  -2   4   9       90.78      145.91     43.42 o 
   0   4   9        2.51       12.23      6.36 o 
   2   4   9      631.07      691.48     39.54 o 
   4   4   9     1131.66      993.65     49.05 o 
   6   4   9      524.52      528.21     83.82 o 
   8   4   9      743.62      699.91     66.22 o 
  10   4   9       17.38       21.14     24.99 o 
 -13   5   9      110.53      120.19     32.74 o 
 -11   5   9       19.32       18.66     10.84 o 
  -9   5   9     1144.98     1192.97     58.33 o 
  -7   5   9      884.78      901.42     47.10 o 
  -5   5   9      852.82      822.60     43.52 o 
  -3   5   9     1077.38      974.09     70.49 o 
  -1   5   9     1130.02     1075.68     38.29 o 
   1   5   9        7.47       22.71     10.04 o 
   3   5   9     2922.84     2821.91     73.25 o 
   5   5   9     1227.06     1116.59     49.61 o 
   7   5   9      770.01      804.80     60.90 o 
   9   5   9      407.93      368.28     68.30 o 
 -10   6   9      333.49      279.80     35.50 o 
  -8   6   9      449.49      423.62     29.19 o 
  -6   6   9        2.86       27.46     12.82 o 
  -4   6   9     1003.76     1050.94     60.71 o 
  -2   6   9      244.48      327.86     70.59 o 
   0   6   9      488.07      462.92    178.99 o 
   2   6   9     1206.90     1273.80     76.96 o 
   4   6   9       75.10       52.95     22.47 o 
   6   6   9      653.18      667.74     47.01 o 
   8   6   9       26.79       44.58     16.57 o 
  -7   7   9       69.91       46.87     14.55 o 
  -5   7   9      293.16      344.30     34.88 o 
  -3   7   9      130.68       83.52     28.46 o 
  -1   7   9      313.22      370.20     83.92 o 
   1   7   9      567.85      398.37     70.15 o 
   3   7   9       18.49       47.57     27.38 o 
   5   7   9      274.34      216.18     54.51 o 
  -4   8   9      159.70      180.42     59.25 o 
  -2   8   9      860.88     1013.84    103.81 o 
   0   8   9       51.03       44.71     21.37 o 
 -14   0  10       34.25       43.73     25.72 o 
 -12   0  10       74.50       58.41     35.19 o 
 -10   0  10     1360.91     1305.69     69.87 o 
  -8   0  10      573.85      575.90    115.89 o 
  -6   0  10      357.46      430.54     86.11 o 
  -4   0  10      780.98     1069.44    110.06 o 
  -2   0  10      237.94      267.80     40.61 o 
   0   0  10     3495.63     3556.08     92.77 o 
   2   0  10     1551.44     1662.62     60.39 o 
   4   0  10       24.33       12.18     10.93 o 
   6   0  10     1672.33     1844.21     77.68 o 
 -15   1  10       50.97       60.37     30.14 o 
 -13   1  10       51.66       47.58     25.98 o 
 -11   1  10      170.56      181.25     53.88 o 
  -9   1  10        4.69       33.60     16.20 o 
  -7   1  10       37.52       21.54     20.15 o 
  -5   1  10       16.89       38.52     15.38 o 
  -3   1  10      175.65      209.17     36.23 o 
  -1   1  10       23.22       19.81     15.86 o 
   1   1  10       93.28       70.33     15.75 o 
   3   1  10     1201.58     1257.78     35.61 o 
   5   1  10       87.97       84.94     19.46 o 
   7   1  10       18.74       34.57     27.18 o 
   9   1  10       64.67       60.91     23.01 o 
 -14   2  10     1181.79     1010.33     93.63 o 
 -12   2  10      167.62      241.86     52.89 o 
 -10   2  10      286.06      235.53     73.98 o 
  -8   2  10     1819.11     1910.07    133.48 o 
  -6   2  10      603.55      577.53     45.13 o 
  -4   2  10     1827.41     1827.20     55.77 o 
  -2   2  10      813.05      829.95     40.63 o 
   0   2  10     1673.54     1642.13     30.29 o 
   2   2  10     1089.23     1094.47     31.45 o 
   4   2  10     1595.78     1550.14     53.88 o 
   6   2  10     1122.96     1186.26     53.00 o 
   8   2  10     2063.95     2092.54    144.10 o 
  10   2  10      178.39      144.21     53.73 o 
 -13   3  10       67.83       85.24     28.63 o 
 -11   3  10      116.80       94.43     32.56 o 
  -9   3  10        6.81       39.36     27.12 o 
  -7   3  10      403.58      368.12     37.32 o 
  -5   3  10     1403.97     1323.73    132.29 o 
  -3   3  10     1240.42     1221.86     44.01 o 
  -1   3  10       66.94       42.70     19.92 o 
   1   3  10       62.29       92.74     23.16 o 
   3   3  10        0.85       26.34     15.82 o 
   5   3  10      909.57      802.57     73.09 o 
   7   3  10     1206.65     1168.04     99.44 o 
   9   3  10       96.75       66.43     49.25 o 
  11   3  10       15.62        9.58     17.80 o 
 -12   4  10     1014.10      961.71     81.26 o 
 -10   4  10      153.24      115.21     39.51 o 
  -8   4  10      173.68      173.57     39.82 o 
  -6   4  10     1042.14      933.73    127.97 o 
  -4   4  10     1027.08      968.95     80.54 o 
  -2   4  10     2094.01     2110.74     63.77 o 
   0   4  10      189.87      161.95     15.50 o 
   2   4  10     1579.34     1538.56     59.61 o 
   4   4  10      565.87      501.13     46.02 o 
   6   4  10     1420.85     1663.92    102.74 o 
   8   4  10      161.37      254.89     41.23 o 
  10   4  10     2535.91     2682.39     81.22 o 
 -11   5  10      248.38      361.40     36.47 o 
  -9   5  10      702.04      701.52     52.11 o 
  -7   5  10      127.09      230.57     70.75 o 
  -5   5  10     1122.41     1020.04     57.68 o 
  -3   5  10      133.06      164.92     46.80 o 
  -1   5  10       40.35       45.36     15.56 o 
   1   5  10     1502.79     1545.93     50.76 o 
   3   5  10      784.30      729.52     48.82 o 
   5   5  10      548.20      615.71     54.92 o 
   7   5  10       48.01       42.26     15.37 o 
 -10   6  10      278.79      259.93     35.14 o 
  -8   6  10      339.79      258.26     59.90 o 
  -6   6  10       28.00       23.36     41.34 o 
  -4   6  10      284.89      313.19     85.90 o 
  -2   6  10      249.23      260.02     91.63 o 
   0   6  10       48.64       52.15     24.42 o 
   2   6  10      918.62      859.45     43.01 o 
   4   6  10      483.54      561.42     49.30 o 
   6   6  10       25.77       45.49     30.77 o 
  -5   7  10      609.16      572.55     55.65 o 
  -3   7  10     1043.44      967.61     62.79 o 
  -1   7  10      281.87      325.80     46.54 o 
   1   7  10      282.02      280.57     83.89 o 
   3   7  10      819.95      784.25     39.11 o 
 -13   1  11       38.49       76.92     24.51 o 
 -11   1  11      144.48      157.51     48.85 o 
  -9   1  11     1322.65     1472.34     58.11 o 
  -7   1  11      899.14      906.88     44.75 o 
  -5   1  11       51.80       42.37     20.62 o 
  -3   1  11     1056.15     1052.68     85.69 o 
  -1   1  11      992.75     1133.02     61.17 o 
   1   1  11      134.41      188.42     18.59 o 
   3   1  11      523.99      554.62     53.73 o 
   5   1  11     1728.95     1751.96     86.32 o 
   7   1  11      247.04      237.29     79.03 o 
 -12   2  11      252.46      222.16     62.54 o 
 -10   2  11      351.57      343.78     79.07 o 
  -8   2  11      147.26      138.53     39.21 o 
  -6   2  11      907.71      803.63     58.08 o 
  -4   2  11     1344.82     1345.98    121.20 o 
  -2   2  11      854.30      937.20     44.20 o 
   0   2  11        4.01       10.65      5.35 o 
   2   2  11      325.96      305.54     27.86 o 
   4   2  11       86.05      114.85     26.86 o 
   6   2  11       57.42       44.56     16.24 o 
   8   2  11      270.63      192.42     68.62 o 
 -13   3  11      720.26      674.93     57.68 o 
 -11   3  11      378.43      428.90     86.00 o 
  -9   3  11       53.89       19.97     23.11 o 
  -7   3  11       18.99       30.56     20.24 o 
  -5   3  11     3452.51     3529.36     79.36 o 
  -3   3  11     1077.89     1088.18    132.60 o 
  -1   3  11      128.00      149.95     20.40 o 
   1   3  11     2547.21     2516.63     67.71 o 
   3   3  11      194.27      212.70     67.00 o 
   5   3  11        6.17       12.91     12.18 o 
   7   3  11     2730.60     2749.45     75.90 o 
   9   3  11     1678.07     1588.17     60.81 o 
 -12   4  11       13.47       49.82     21.86 o 
 -10   4  11      416.37      409.20     92.36 o 
  -8   4  11     1307.33     1293.47    193.04 o 
  -6   4  11       38.88       53.65     15.40 o 
  -4   4  11      444.94      355.85     54.48 o 
  -2   4  11        1.35       21.41     14.21 o 
   0   4  11      517.80      469.63     83.28 o 
   2   4  11     1156.37     1224.71     65.39 o 
   4   4  11      434.35      463.59     55.95 o 
   6   4  11      499.00      377.02     82.00 o 
   8   4  11        0.93       24.05     29.57 o 
  -9   5  11      412.80      324.89     41.32 o 
  -7   5  11      367.91      363.07     94.35 o 
  -5   5  11      497.56      592.46     51.78 o 
  -3   5  11      192.03      123.59     53.63 o 
  -1   5  11        4.82       14.62     14.53 o 
   1   5  11     1435.02     1471.92     76.55 o 
   3   5  11     1028.47      971.79     70.91 o 
   5   5  11      165.14      214.30     32.80 o 
   7   5  11       92.70       84.95     23.96 o 
  -8   6  11        1.94       12.36     22.24 o 
  -6   6  11     1136.49     1210.10    104.07 o 
  -4   6  11      192.43      225.96     58.67 o 
  -2   6  11      119.51       94.44     33.01 o 
   0   6  11      792.50      583.81     31.97 o 
   2   6  11      504.71      509.02     67.42 o 
   4   6  11       65.77       47.63     24.26 o 
 -12   0  12      641.62      761.65     68.30 o 
 -10   0  12      243.06      215.01     45.50 o 
  -8   0  12     2307.54     2121.90    150.35 o 
  -6   0  12      119.55      109.22     55.29 o 
  -4   0  12     2234.85     2222.80     84.76 o 
  -2   0  12      528.32      481.77     42.17 o 
   0   0  12     3018.64     2998.19     95.58 o 
   2   0  12      531.53      627.23     40.71 o 
   4   0  12      770.29      716.05     94.75 o 
 -11   1  12        0.50        9.25     20.79 o 
  -9   1  12      264.75      265.47     96.40 o 
  -7   1  12        0.08       16.89     21.14 o 
  -5   1  12        7.44       13.30     36.81 o 
  -3   1  12      440.84      501.46     57.20 o 
  -1   1  12       17.14       53.08     16.97 o 
   1   1  12       80.06       35.62     20.11 o 
   3   1  12      691.75      672.44     35.97 o 
   5   1  12       53.12       44.88     15.62 o 
 -12   2  12      266.90      172.32     70.18 o 
 -10   2  12      826.71      740.87    115.47 o 
  -8   2  12      223.65      263.51     33.27 o 
  -6   2  12     1069.32      991.13     54.50 o 
  -4   2  12      570.45      606.95     41.31 o 
  -2   2  12      771.68      835.02     42.47 o 
   0   2  12     1176.17     1174.54     98.19 o 
   2   2  12      708.52      709.80     49.98 o 
   4   2  12     1185.61     1319.23     93.29 o 
   6   2  12      626.15      549.35     33.84 o 
 -11   3  12       62.00       69.76     64.66 o 
  -9   3  12      194.17      182.03     57.48 o 
  -7   3  12        8.84       32.39     31.18 o 
  -5   3  12      382.09      472.89    106.00 o 
  -3   3  12      354.88      353.86     42.17 o 
  -1   3  12       82.53      142.51     21.46 o 
   1   3  12      177.06      231.46     94.33 o 
   3   3  12       35.59       37.66     15.18 o 
   5   3  12      539.78      541.58     44.23 o 
   7   3  12      198.54      226.36     45.19 o 
 -10   4  12      122.26      107.81     33.37 o 
  -8   4  12      231.41      190.49     37.36 o 
  -6   4  12       16.67      155.31     78.35 o 
  -4   4  12     1453.07     1459.83     78.23 o 
  -2   4  12       93.28       93.42     17.23 o 
   0   4  12        5.84       25.51     29.99 o 
   2   4  12     1231.14     1468.85     76.22 o 
   4   4  12       25.29       21.47     14.68 o 
   6   4  12      366.19      210.64     66.05 o 
  -7   5  12       32.77       42.68     37.77 o 
  -5   5  12      195.60      158.60     56.35 o 
  -3   5  12       55.93       21.35     33.53 o 
  -1   5  12       17.77       46.23     23.74 o 
   1   5  12      964.25     1097.97     72.78 o 
   3   5  12      262.34      367.45     51.96 o 
  -4   6  12       64.73      120.37     48.31 o 
  -2   6  12      135.90      184.82     47.58 o 
   0   6  12      255.72      172.11     39.05 o 
 -11   1  13      308.31      305.50    101.05 o 
  -9   1  13      796.79      760.66     50.49 o 
  -7   1  13      433.74      420.64     30.40 o 
  -5   1  13      576.09      725.36    151.86 o 
  -3   1  13      268.27      366.18     29.63 o 
  -1   1  13     1743.60     1845.20    139.11 o 
   1   1  13     1428.90     1572.40     78.39 o 
   3   1  13      608.72      595.27     38.11 o 
 -10   2  13        3.90       23.86     21.21 o 
  -8   2  13       97.79       74.65     43.89 o 
  -6   2  13      602.14      596.28     45.91 o 
  -4   2  13      395.48      283.83     66.02 o 
  -2   2  13        8.37       16.24     14.01 o 
   0   2  13      713.41      676.56     43.19 o 
   2   2  13        4.12        0.00     20.82 o 
   4   2  13       71.60       96.42     26.86 o 
  -9   3  13       11.46       26.72     20.60 o 
  -7   3  13      198.55      151.29     42.38 o 
  -5   3  13      568.17      521.79     87.10 o 
  -3   3  13      429.06      482.42     32.25 o 
  -1   3  13        1.75       19.99     29.36 o 
   1   3  13       38.97       50.29     26.76 o 
   3   3  13      100.79      107.66     34.88 o 
   5   3  13      561.38      477.71    105.58 o 
  -8   4  13      164.54      121.95     48.26 o 
  -6   4  13        7.68       10.58     16.32 o 
  -4   4  13      267.23      189.28     24.71 o 
  -2   4  13        1.46        0.00     28.95 o 
   0   4  13      778.66      852.86     56.54 o 
   2   4  13      470.92      437.52     56.64 o 
   4   4  13       26.96       16.87     25.82 o 
  -3   5  13       92.95      117.45     49.46 o 
  -1   5  13        5.64        6.04     29.99 o 
  -8   0  14      683.97      789.97     58.00 o 
  -6   0  14      213.75      268.43     45.19 o 
  -4   0  14      133.79       78.30     25.82 o 
  -2   0  14     1390.71     1507.37     85.48 o 
   0   0  14      962.94      915.86     99.64 o 
  -7   1  14       13.42       18.36     10.11 o 
  -5   1  14       83.69       54.13     32.07 o 
  -3   1  14       84.61       34.12     29.15 o 
  -1   1  14       98.32       80.93     20.68 o 
   1   1  14       76.71       63.62     19.37 o 
  -8   2  14      277.88      349.04     82.15 o 
  -6   2  14       51.65       64.77     20.16 o 
  -4   2  14      776.66      914.38    185.13 o 
  -2   2  14      156.93      282.78     24.86 o 
   0   2  14      408.57      362.87     41.02 o 
   2   2  14      704.98      619.21     50.92 o 
  -5   3  14      653.58      626.03     35.62 o 
  -3   3  14        1.24       14.37     29.05 o 
  -1   3  14      206.18      135.46     59.56 o 
   1   3  14      217.95      180.86     37.38 o 
  -3   1  15      444.67      451.51     43.69 o 
  -1   1  15      538.33      408.26     35.92 o 
                                                 
